# Supplementary material for: Benzyl­triethyl­ammonium aqua­trichlorido­zincate
Source: Acta Crystallogr Sect E Struct Rep Online. 2011 Nov 19;67(Pt 12):m1793. doi: 10.1107/S1600536811048823 (PMC3238703; doi:10.1107/S1600536811048823)
Supplement: Supplementary file 1 [file e-67-m1793-sup1.cif]

##############################################################################
#                                                                            #
# This CIF contains the data in a paper accepted for publication in          #
# Acta Crystallographica Section E. It conforms to the requirements of       #
# Notes for Authors for Acta Crystallographica Section E, and has been       #
# peer reviewed under the auspices of the IUCr Commission on Journals.       #
#                                                                            #
# Full details of the Crystallographic Information File format               #
# are given in the paper "The Crystallographic Information File (CIF):       #
# a New Standard Archive File for Crystallography" by S. R. Hall, F. H.      #
# Allen and I. D. Brown [Acta Cryst. (1991), A47, 655-685].                  #
#                                                                            #
# The current version of the core CIF dictionary is obtainable from          #
# ftp://ftp.iucr.org/pub/cif_core.dic.                                       #
#                                                                            #
# Software is freely available for graphical display of the structure(s)     #
# in this CIF. For information consult the CIF software page                 #
# http://www.iucr.org/resources/cif/software.                                #
#                                                                            #
# This file may be used for bona fide research purposes within the           #
# scientific community so long as proper attribution is given to the journal # 
# article from which it was obtained.                                        #
#                                                                            #
##############################################################################
data_I
_audit_creation_method     SHELXL-97
_chemical_name_systematic
;
Benzyltriethylammonium aquatrichloridozinc
;
_chemical_name_common     ?
_chemical_formula_moiety     'C13 H22 N +, Cl3 H2 O Zn -'
_chemical_formula_sum     'C13 H24 Cl3 N O Zn'
_chemical_formula_iupac     '(C13 H22 N) [Zn Cl3 (H2 O)]'
_chemical_formula_weight     382.05
_chemical_melting_point     ?
_symmetry_cell_setting     orthorhombic
_symmetry_space_group_name_H-M     'P 21 21 21'
_symmetry_space_group_name_Hall     'P 2ac 2ab'
loop_
    _symmetry_equiv_pos_as_xyz
    'x, y, z'
    '-x+1/2, -y, z+1/2'
    '-x, y+1/2, -z+1/2'
    'x+1/2, -y+1/2, -z'
_cell_length_a     8.3236(17)
_cell_length_b     13.484(3)
_cell_length_c     15.808(3)
_cell_angle_alpha     90.00
_cell_angle_beta     90.00
_cell_angle_gamma     90.00
_cell_volume     1774.2(6)
_cell_formula_units_Z     4
_cell_measurement_reflns_used     ?
_cell_measurement_theta_min     3.02
_cell_measurement_theta_max     27.46
_cell_measurement_temperature     291(2)
_exptl_crystal_description     block
_exptl_crystal_colour     colorless
_exptl_crystal_size_max     0.28
_exptl_crystal_size_mid     0.24
_exptl_crystal_size_min     0.22
_exptl_crystal_density_diffrn     1.430
_exptl_crystal_density_meas     ?
_exptl_crystal_density_method     'not measured'
_exptl_crystal_F_000     792
_exptl_absorpt_coefficient_mu     1.829
_exptl_absorpt_correction_type     multi-scan
_exptl_absorpt_process_details     '(CrystalClear; Rigaku, 2005)'
_exptl_absorpt_correction_T_min     0.6285
_exptl_absorpt_correction_T_max     0.6891
_exptl_special_details
;
;
_diffrn_ambient_temperature     291(2)
_diffrn_radiation_type     MoK\a
_diffrn_radiation_wavelength     0.71073
_diffrn_radiation_source     'fine-focus sealed tube'
_diffrn_radiation_monochromator     graphite
_diffrn_measurement_device_type     'Rigaku Mercury2 CCD'
_diffrn_measurement_method     'CCD_Profile_fitting'
_diffrn_detector_area_resol_mean     13.6612
_diffrn_reflns_number     18427
_diffrn_reflns_av_R_equivalents     0.0445
_diffrn_reflns_av_sigmaI/netI     0.0379
_diffrn_reflns_theta_min     3.02
_diffrn_reflns_theta_max     27.46
_diffrn_reflns_theta_full     27.46
_diffrn_measured_fraction_theta_max     0.997
_diffrn_measured_fraction_theta_full     0.997
_diffrn_reflns_limit_h_min     -10
_diffrn_reflns_limit_h_max     10
_diffrn_reflns_limit_k_min     -17
_diffrn_reflns_limit_k_max     17
_diffrn_reflns_limit_l_min     -20
_diffrn_reflns_limit_l_max     20
_diffrn_standards_number     ?
_diffrn_standards_interval_count     ?
_diffrn_standards_interval_time     ?
_diffrn_standards_decay_%     ?
_refine_special_details
;
Refinement of <i>F</i>^2^ against ALL reflections. The weighted <i>R</i>-factor
<i>wR</i> and goodness of fit <i>S</i> are based on <i>F</i>^2^, conventional
<i>R</i>-factors <i>R</i> are based on <i>F</i>, with <i>F</i> set to zero for
negative <i>F</i>^2^. The threshold expression of <i>F</i>^2^ >
\s(<i>F</i>^2^) is used only for calculating <i>R</i>-factors(gt) <i>etc</i>.
and is not relevant to the choice of reflections for refinement.
<i>R</i>-factors based on <i>F</i>^2^ are statistically about twice as large
as those based on <i>F</i>, and <i>R</i>- factors based on ALL data will be
even larger.
;
_reflns_number_total     4054
_reflns_number_gt     3522
_reflns_threshold_expression     I>2\s(I)
_refine_ls_structure_factor_coef     Fsqd
_refine_ls_matrix_type     full
_refine_ls_R_factor_all     0.0428
_refine_ls_R_factor_gt     0.0340
_refine_ls_wR_factor_gt     0.0736
_refine_ls_wR_factor_ref     0.0770
_refine_ls_goodness_of_fit_ref     1.094
_refine_ls_restrained_S_all     1.094
_refine_ls_number_reflns     4054
_refine_ls_number_parameters     177
_refine_ls_number_restraints     0
_refine_ls_hydrogen_treatment     constr
_refine_ls_weighting_scheme     calc
_refine_ls_weighting_details
                 'calc w=1/[\s^2^(Fo^2^)+(0.0349P)^2^] where P=(Fo^2^+2Fc^2^)/3'
_atom_sites_solution_hydrogens     geom
_atom_sites_solution_primary     direct
_atom_sites_solution_secondary     difmap
_refine_ls_shift/su_max     0.000
_refine_ls_shift/su_mean     0.000
_refine_diff_density_max     0.269
_refine_diff_density_min     -0.374
_refine_ls_extinction_method     none
_refine_ls_extinction_coef     ?
_refine_ls_abs_structure_details     'Flack (1983), 1735 Friedel pairs'
_refine_ls_abs_structure_Flack     0.022(13)
loop_
    _atom_type_symbol
    _atom_type_description
    _atom_type_scat_dispersion_real
    _atom_type_scat_dispersion_imag
    _atom_type_scat_source
    'C' 'C' 0.0033 0.0016
                         'International Tables Vol C Tables 4.2.6.8 and 6.1.1.4'
    'H' 'H' 0.0000 0.0000
                         'International Tables Vol C Tables 4.2.6.8 and 6.1.1.4'
    'N' 'N' 0.0061 0.0033
                         'International Tables Vol C Tables 4.2.6.8 and 6.1.1.4'
    'Cl' 'Cl' 0.1484 0.1585
                         'International Tables Vol C Tables 4.2.6.8 and 6.1.1.4'
    'Zn' 'Zn' 0.2839 1.4301
                         'International Tables Vol C Tables 4.2.6.8 and 6.1.1.4'
    'O' 'O' 0.0106 0.0060
                         'International Tables Vol C Tables 4.2.6.8 and 6.1.1.4'
_computing_data_collection     'CrystalClear (Rigaku, 2005)'
_computing_cell_refinement     'CrystalClear (Rigaku, 2005)'
_computing_data_reduction     'CrystalClear (Rigaku, 2005)'
_computing_structure_solution     'SHELXS97 (Sheldrick, 2008)'
_computing_structure_refinement     'SHELXL97 (Sheldrick, 2008)'
_computing_molecular_graphics     'SHELXTL (Sheldrick, 2008)'
_computing_publication_material     'SHELXTL (Sheldrick, 2008)'
loop_
    _atom_site_type_symbol
    _atom_site_label
    _atom_site_fract_x
    _atom_site_fract_y
    _atom_site_fract_z
    _atom_site_U_iso_or_equiv
    _atom_site_adp_type
    _atom_site_calc_flag
    _atom_site_refinement_flags
    _atom_site_occupancy
    _atom_site_symmetry_multiplicity
    _atom_site_disorder_assembly
    _atom_site_disorder_group
    C C1 1.0907(4) 0.6986(3) 0.6677(2) 0.0704(9) Uani d . 1 1 . .
    H H1A 1.1371 0.6335 0.6665 0.106 Uiso calc R 1 1 . .
    H H1B 1.1646 0.7440 0.6937 0.106 Uiso calc R 1 1 . .
    H H1C 1.0684 0.7200 0.6110 0.106 Uiso calc R 1 1 . .
    C C2 0.9359(4) 0.6962(2) 0.71813(18) 0.0526(7) Uani d . 1 1 . .
    H H2A 0.9607 0.6758 0.7755 0.063 Uiso calc R 1 1 . .
    H H2B 0.8929 0.7630 0.7208 0.063 Uiso calc R 1 1 . .
    C C3 0.9403(5) 0.4758(2) 0.7474(2) 0.0691(10) Uani d . 1 1 . .
    H H3A 1.0262 0.5159 0.7691 0.104 Uiso calc R 1 1 . .
    H H3B 0.9807 0.4112 0.7333 0.104 Uiso calc R 1 1 . .
    H H3C 0.8578 0.4696 0.7896 0.104 Uiso calc R 1 1 . .
    C C4 0.8714(3) 0.52380(19) 0.66941(17) 0.0485(7) Uani d . 1 1 . .
    H H4A 0.7847 0.4827 0.6482 0.058 Uiso calc R 1 1 . .
    H H4B 0.9541 0.5262 0.6262 0.058 Uiso calc R 1 1 . .
    C C5 0.5348(4) 0.5569(2) 0.7260(2) 0.0631(8) Uani d . 1 1 . .
    H H5A 0.5022 0.5662 0.6683 0.095 Uiso calc R 1 1 . .
    H H5B 0.4453 0.5694 0.7628 0.095 Uiso calc R 1 1 . .
    H H5C 0.5714 0.4900 0.7338 0.095 Uiso calc R 1 1 . .
    C C6 0.6706(3) 0.6286(2) 0.74693(16) 0.0482(6) Uani d . 1 1 . .
    H H6A 0.6267 0.6951 0.7503 0.058 Uiso calc R 1 1 . .
    H H6B 0.7131 0.6119 0.8023 0.058 Uiso calc R 1 1 . .
    C C7 0.7509(3) 0.66402(18) 0.59743(15) 0.0425(6) Uani d . 1 1 . .
    H H7A 0.8416 0.6621 0.5589 0.051 Uiso calc R 1 1 . .
    H H7B 0.6717 0.6173 0.5765 0.051 Uiso calc R 1 1 . .
    C C8 0.6785(3) 0.76674(19) 0.59399(15) 0.0412(6) Uani d . 1 1 . .
    C C9 0.7711(4) 0.8488(2) 0.57179(18) 0.0594(8) Uani d . 1 1 . .
    H H9 0.8812 0.8415 0.5639 0.071 Uiso calc R 1 1 . .
    C C10 0.7015(5) 0.9410(2) 0.5613(2) 0.0720(10) Uani d . 1 1 . .
    H H10 0.7649 0.9950 0.5462 0.086 Uiso calc R 1 1 . .
    C C11 0.5380(5) 0.9536(2) 0.57303(18) 0.0646(9) Uani d . 1 1 . .
    H H11 0.4911 1.0156 0.5657 0.078 Uiso calc R 1 1 . .
    C C12 0.4475(4) 0.8747(2) 0.59527(18) 0.0566(8) Uani d . 1 1 . .
    H H12 0.3378 0.8831 0.6040 0.068 Uiso calc R 1 1 . .
    C C13 0.5148(4) 0.7814(2) 0.60535(16) 0.0481(6) Uani d . 1 1 . .
    H H13 0.4496 0.7281 0.6199 0.058 Uiso calc R 1 1 . .
    Cl Cl1 0.82104(9) 0.72961(7) 0.14959(5) 0.0678(2) Uani d . 1 1 . .
    Cl Cl2 1.23689(9) 0.63181(6) 0.11597(5) 0.0603(2) Uani d . 1 1 . .
    Cl Cl3 0.89340(10) 0.55114(6) -0.02493(5) 0.0620(2) Uani d . 1 1 . .
    N N1 0.8077(2) 0.62856(15) 0.68371(12) 0.0372(5) Uani d . 1 1 . .
    O O1 1.0364(2) 0.78841(15) -0.01861(15) 0.0646(6) Uani d . 1 1 . .
    H H1D 0.9476 0.8264 -0.0434 0.136(18) Uiso d R 1 1 . .
    H H1E 1.1189 0.7929 -0.0579 0.120(16) Uiso d R 1 1 . .
    Zn Zn1 1.00040(4) 0.66907(2) 0.056683(18) 0.04478(10) Uani d . 1 1 . .
loop_
    _atom_site_aniso_label
    _atom_site_aniso_U_11
    _atom_site_aniso_U_22
    _atom_site_aniso_U_33
    _atom_site_aniso_U_12
    _atom_site_aniso_U_13
    _atom_site_aniso_U_23
    C1 0.0440(17) 0.089(2) 0.078(2) -0.0088(17) -0.0040(16) -0.007(2)
    C2 0.0519(16) 0.0584(17) 0.0473(15) -0.0004(14) -0.0111(13) -0.0131(14)
    C3 0.083(2) 0.061(2) 0.0629(19) 0.0251(17) 0.0060(17) 0.0056(16)
    C4 0.0562(18) 0.0413(15) 0.0479(15) 0.0091(13) 0.0042(13) -0.0071(12)
    C5 0.055(2) 0.0617(17) 0.0730(19) -0.0036(15) 0.0157(15) 0.0108(16)
    C6 0.0527(16) 0.0529(15) 0.0389(14) 0.0097(14) 0.0095(12) 0.0028(12)
    C7 0.0488(14) 0.0457(13) 0.0331(12) -0.0015(13) -0.0011(11) -0.0044(11)
    C8 0.0447(14) 0.0463(14) 0.0326(12) -0.0064(12) -0.0026(11) 0.0016(11)
    C9 0.0538(18) 0.0612(18) 0.0630(19) -0.0098(15) 0.0029(15) 0.0122(15)
    C10 0.082(3) 0.0537(18) 0.080(2) -0.0145(18) -0.002(2) 0.0219(18)
    C11 0.091(3) 0.0474(16) 0.0556(17) 0.0096(17) -0.0104(17) 0.0049(14)
    C12 0.0546(18) 0.0683(19) 0.0469(16) 0.0142(15) -0.0009(13) 0.0061(15)
    C13 0.0450(16) 0.0538(15) 0.0456(14) -0.0046(15) -0.0037(14) 0.0050(11)
    Cl1 0.0499(4) 0.0890(6) 0.0646(5) -0.0015(4) 0.0090(4) -0.0227(4)
    Cl2 0.0412(4) 0.0740(5) 0.0658(5) -0.0034(4) -0.0119(3) 0.0041(4)
    Cl3 0.0608(5) 0.0689(5) 0.0565(4) -0.0192(4) -0.0050(4) -0.0113(4)
    N1 0.0378(11) 0.0402(10) 0.0337(10) 0.0039(10) 0.0030(9) -0.0056(9)
    O1 0.0423(12) 0.0623(12) 0.0893(15) -0.0024(10) 0.0078(11) 0.0192(12)
    Zn1 0.03494(16) 0.05128(17) 0.04811(17) -0.00472(16) -0.00111(15)
                                                                    -0.00287(12)
_geom_special_details
;
All e.s.d.'s (except the e.s.d. in the dihedral angle between two l.s. planes)
are estimated using the full covariance matrix. The cell e.s.d.'s are taken
into account individually in the estimation of e.s.d.'s in distances, angles
and torsion angles; correlations between e.s.d.'s in cell parameters are only
used when they are defined by crystal symmetry. An approximate (isotropic)
treatment of cell e.s.d.'s is used for estimating e.s.d.'s involving l.s.
planes.
;
loop_
    _geom_bond_atom_site_label_1
    _geom_bond_atom_site_label_2
    _geom_bond_site_symmetry_2
    _geom_bond_distance
    _geom_bond_publ_flag
    C1 C2 . 1.515(4) ?
    C1 H1A . 0.9600 ?
    C1 H1B . 0.9600 ?
    C1 H1C . 0.9600 ?
    C2 N1 . 1.506(3) ?
    C2 H2A . 0.9700 ?
    C2 H2B . 0.9700 ?
    C3 C4 . 1.506(4) ?
    C3 H3A . 0.9600 ?
    C3 H3B . 0.9600 ?
    C3 H3C . 0.9600 ?
    C4 N1 . 1.526(3) ?
    C4 H4A . 0.9700 ?
    C4 H4B . 0.9700 ?
    C5 C6 . 1.523(4) ?
    C5 H5A . 0.9600 ?
    C5 H5B . 0.9600 ?
    C5 H5C . 0.9600 ?
    C6 N1 . 1.517(3) ?
    C6 H6A . 0.9700 ?
    C6 H6B . 0.9700 ?
    C7 C8 . 1.511(4) ?
    C7 N1 . 1.521(3) ?
    C7 H7A . 0.9700 ?
    C7 H7B . 0.9700 ?
    C8 C13 . 1.389(4) ?
    C8 C9 . 1.394(4) ?
    C9 C10 . 1.382(4) ?
    C9 H9 . 0.9300 ?
    C10 C11 . 1.384(5) ?
    C10 H10 . 0.9300 ?
    C11 C12 . 1.350(5) ?
    C11 H11 . 0.9300 ?
    C12 C13 . 1.386(4) ?
    C12 H12 . 0.9300 ?
    C13 H13 . 0.9300 ?
    Cl1 Zn1 . 2.2478(8) ?
    Cl2 Zn1 . 2.2373(9) ?
    Cl3 Zn1 . 2.2330(8) ?
    O1 Zn1 . 2.024(2) ?
    O1 H1D . 0.9808 ?
    O1 H1E . 0.9280 ?
loop_
    _geom_angle_atom_site_label_1
    _geom_angle_atom_site_label_2
    _geom_angle_atom_site_label_3
    _geom_angle_site_symmetry_1
    _geom_angle_site_symmetry_3
    _geom_angle
    _geom_angle_publ_flag
    C2 C1 H1A . . 109.5 ?
    C2 C1 H1B . . 109.5 ?
    H1A C1 H1B . . 109.5 ?
    C2 C1 H1C . . 109.5 ?
    H1A C1 H1C . . 109.5 ?
    H1B C1 H1C . . 109.5 ?
    N1 C2 C1 . . 115.2(2) ?
    N1 C2 H2A . . 108.5 ?
    C1 C2 H2A . . 108.5 ?
    N1 C2 H2B . . 108.5 ?
    C1 C2 H2B . . 108.5 ?
    H2A C2 H2B . . 107.5 ?
    C4 C3 H3A . . 109.5 ?
    C4 C3 H3B . . 109.5 ?
    H3A C3 H3B . . 109.5 ?
    C4 C3 H3C . . 109.5 ?
    H3A C3 H3C . . 109.5 ?
    H3B C3 H3C . . 109.5 ?
    C3 C4 N1 . . 114.1(2) ?
    C3 C4 H4A . . 108.7 ?
    N1 C4 H4A . . 108.7 ?
    C3 C4 H4B . . 108.7 ?
    N1 C4 H4B . . 108.7 ?
    H4A C4 H4B . . 107.6 ?
    C6 C5 H5A . . 109.5 ?
    C6 C5 H5B . . 109.5 ?
    H5A C5 H5B . . 109.5 ?
    C6 C5 H5C . . 109.5 ?
    H5A C5 H5C . . 109.5 ?
    H5B C5 H5C . . 109.5 ?
    N1 C6 C5 . . 114.5(2) ?
    N1 C6 H6A . . 108.6 ?
    C5 C6 H6A . . 108.6 ?
    N1 C6 H6B . . 108.6 ?
    C5 C6 H6B . . 108.6 ?
    H6A C6 H6B . . 107.6 ?
    C8 C7 N1 . . 116.38(19) ?
    C8 C7 H7A . . 108.2 ?
    N1 C7 H7A . . 108.2 ?
    C8 C7 H7B . . 108.2 ?
    N1 C7 H7B . . 108.2 ?
    H7A C7 H7B . . 107.3 ?
    C13 C8 C9 . . 117.5(3) ?
    C13 C8 C7 . . 121.1(2) ?
    C9 C8 C7 . . 121.1(2) ?
    C10 C9 C8 . . 120.9(3) ?
    C10 C9 H9 . . 119.6 ?
    C8 C9 H9 . . 119.6 ?
    C9 C10 C11 . . 120.4(3) ?
    C9 C10 H10 . . 119.8 ?
    C11 C10 H10 . . 119.8 ?
    C12 C11 C10 . . 119.2(3) ?
    C12 C11 H11 . . 120.4 ?
    C10 C11 H11 . . 120.4 ?
    C11 C12 C13 . . 121.3(3) ?
    C11 C12 H12 . . 119.4 ?
    C13 C12 H12 . . 119.4 ?
    C12 C13 C8 . . 120.7(3) ?
    C12 C13 H13 . . 119.6 ?
    C8 C13 H13 . . 119.6 ?
    C2 N1 C6 . . 107.17(19) ?
    C2 N1 C7 . . 110.7(2) ?
    C6 N1 C7 . . 110.93(19) ?
    C2 N1 C4 . . 111.6(2) ?
    C6 N1 C4 . . 111.1(2) ?
    C7 N1 C4 . . 105.44(18) ?
    Zn1 O1 H1D . . 122.6 ?
    Zn1 O1 H1E . . 123.8 ?
    H1D O1 H1E . . 104.8 ?
    O1 Zn1 Cl3 . . 106.59(7) ?
    O1 Zn1 Cl2 . . 107.13(6) ?
    Cl3 Zn1 Cl2 . . 115.66(4) ?
    O1 Zn1 Cl1 . . 101.18(7) ?
    Cl3 Zn1 Cl1 . . 111.79(3) ?
    Cl2 Zn1 Cl1 . . 113.09(3) ?
loop_
    _geom_torsion_atom_site_label_1
    _geom_torsion_atom_site_label_2
    _geom_torsion_atom_site_label_3
    _geom_torsion_atom_site_label_4
    _geom_torsion_site_symmetry_1
    _geom_torsion_site_symmetry_2
    _geom_torsion_site_symmetry_3
    _geom_torsion_site_symmetry_4
    _geom_torsion
    _geom_torsion_publ_flag
    N1 C7 C8 C13 . . . . -90.3(3) ?
    N1 C7 C8 C9 . . . . 95.6(3) ?
    C13 C8 C9 C10 . . . . -0.3(4) ?
    C7 C8 C9 C10 . . . . 174.1(3) ?
    C8 C9 C10 C11 . . . . 0.3(5) ?
    C9 C10 C11 C12 . . . . 0.3(5) ?
    C10 C11 C12 C13 . . . . -0.9(5) ?
    C11 C12 C13 C8 . . . . 0.9(4) ?
    C9 C8 C13 C12 . . . . -0.3(4) ?
    C7 C8 C13 C12 . . . . -174.7(2) ?
    C1 C2 N1 C6 . . . . 174.4(2) ?
    C1 C2 N1 C7 . . . . -64.5(3) ?
    C1 C2 N1 C4 . . . . 52.7(3) ?
    C5 C6 N1 C2 . . . . -175.1(2) ?
    C5 C6 N1 C7 . . . . 63.9(3) ?
    C5 C6 N1 C4 . . . . -53.0(3) ?
    C8 C7 N1 C2 . . . . -60.2(3) ?
    C8 C7 N1 C6 . . . . 58.7(3) ?
    C8 C7 N1 C4 . . . . 179.0(2) ?
    C3 C4 N1 C2 . . . . 57.5(3) ?
    C3 C4 N1 C6 . . . . -62.0(3) ?
    C3 C4 N1 C7 . . . . 177.8(3) ?
loop_
    _geom_hbond_atom_site_label_D
    _geom_hbond_atom_site_label_H
    _geom_hbond_atom_site_label_A
    _geom_hbond_site_symmetry_A
    _geom_hbond_distance_DH
    _geom_hbond_distance_HA
    _geom_hbond_distance_DA
    _geom_hbond_angle_DHA
    O1 H1D Cl2 4_465 0.98 2.17 3.121(2) 163
    O1 H1E Cl1 4_565 0.93 2.24 3.155(2) 168
    C1 H1B Cl1 4_566 0.96 2.82 3.599(3) 139
data_global
_journal_date_recd_electronic     2011-11-05
_journal_date_accepted     2011-11-16
_journal_name_full     'Acta Crystallographica, Section E'
_journal_year     2011
_journal_volume     67
_journal_issue     12
_journal_page_first     m1793
_journal_page_last     m1793
_journal_paper_category     QM
_journal_coeditor_code     HB6492
_publ_contact_author_name     'Lei Jin'
_publ_contact_author_address
;
College of Chemistry and Chemical Engineering
Southeast University
Nanjing 210096
People's Republic of China
;
_publ_contact_author_email     'jinlei8812@163.com'
_publ_contact_author_fax     ?
_publ_contact_author_phone     ?
_publ_section_title
;
Benzyltriethylammonium aquatrichloridozinc
;
loop_
    _publ_author_name
    _publ_author_footnote
    _publ_author_address
    'Jin, Lei' .
;
College of Chemistry and Chemical Engineering
Southeast University
Nanjing 210096,
People's Republic of China
;
