# Supplementary material for: Benzyl­triethyl­ammonium aqua­trichlorido­zincate
Source: Acta Crystallogr Sect E Struct Rep Online. 2011 Nov 19;67(Pt 12):m1793. doi: 10.1107/S1600536811048823 (PMC3238703; doi:10.1107/S1600536811048823)
Supplement: Supplementary file 2 [file e-67-m1793-Isup2.hkl]

# 
# h,k,l, Fc-squared, Fo-squared, sigma(Fo-squared) and status flag 
# 
data_I
_shelx_title ' a in P2(1)2(1)2(1)' 
_shelx_refln_list_code          4 
_shelx_F_calc_maximum      157.74 
_exptl_crystal_F_000       792.00 
_reflns_d_resolution_high  0.7708 
 
loop_ 
 _symmetry_equiv_pos_as_xyz 
 'x, y, z' 
 '-x+1/2, -y, z+1/2' 
 '-x, y+1/2, -z+1/2' 
 'x+1/2, -y+1/2, -z' 
 
_cell_length_a     8.3236 
_cell_length_b    13.4837 
_cell_length_c    15.8084 
_cell_angle_alpha  90.000 
_cell_angle_beta   90.000 
_cell_angle_gamma  90.000 
 
_shelx_F_squared_multiplier     1.000 
 
loop_ 
 _refln_index_h 
 _refln_index_k 
 _refln_index_l 
 _refln_F_squared_calc 
 _refln_F_squared_meas 
 _refln_F_squared_sigma 
 _refln_observed_status 
   2   0   0     5308.43     5157.53    131.12 o 
   4   0   0    11694.59    11570.97    471.09 o 
   6   0   0     1821.88     1699.98     78.73 o 
   8   0   0      847.51      878.51     39.95 o 
  10   0   0      273.08      256.81     30.68 o 
   2   1   0      564.51      624.46      6.92 o 
   3   1   0     9147.75     9323.17    163.67 o 
   4   1   0      628.21      575.13     11.58 o 
   5   1   0      474.14      473.77     11.89 o 
   6   1   0       58.24       58.06      4.99 o 
   7   1   0       52.55       52.76      4.77 o 
   8   1   0        0.14       24.27      7.28 o 
   9   1   0       38.24       59.54      7.73 o 
  10   1   0      114.67      100.93     16.46 o 
   0   2   0     9881.78     7607.33    115.63 o 
   1   2   0    24881.12    18815.08    179.14 o 
   2   2   0       53.43       55.75      4.06 o 
   3   2   0     1286.05     1317.73     19.82 o 
   4   2   0     4062.25     4210.46     93.29 o 
   5   2   0     2945.33     3001.67     64.31 o 
   6   2   0     2697.47     2702.04     65.36 o 
   7   2   0      398.49      370.85     12.87 o 
   8   2   0        1.92       -0.16      4.03 o 
   9   2   0      872.12      881.07     38.05 o 
  10   2   0       64.92       71.75     19.62 o 
   1   3   0      468.46      526.94     10.26 o 
   2   3   0      170.32      179.02      3.78 o 
   3   3   0       88.43       90.11      2.94 o 
   4   3   0     1588.06     1641.57     28.87 o 
   5   3   0      237.20      242.62      6.93 o 
   6   3   0      579.51      527.05     15.74 o 
   7   3   0     1181.10     1082.64     37.29 o 
   8   3   0       28.46       38.78      7.38 o 
   9   3   0       52.49       64.88     11.47 o 
  10   3   0       15.00       33.84     16.63 o 
   0   4   0      294.46      264.42     12.18 o 
   1   4   0     6367.84     6435.46    101.78 o 
   2   4   0     1876.34     2194.68     34.68 o 
   3   4   0     6207.05     6229.63     95.63 o 
   4   4   0     5279.04     5376.05     91.95 o 
   5   4   0     5298.66     4937.76    139.82 o 
   6   4   0       54.52       51.98      4.69 o 
   7   4   0      840.47      790.19     26.89 o 
   8   4   0      804.00      831.85     43.45 o 
   9   4   0      101.21      104.21     13.95 o 
  10   4   0        0.58       -7.05      8.60 o 
   1   5   0     1120.64     1037.38     16.97 o 
   2   5   0      745.95      711.49     11.76 o 
   3   5   0       68.35       73.46      1.94 o 
   4   5   0      344.39      339.80      5.87 o 
   5   5   0      407.99      411.46     11.96 o 
   6   5   0      539.80      492.65     21.52 o 
   7   5   0        1.88       14.37     10.28 o 
   8   5   0      112.67      128.96     14.38 o 
   9   5   0       35.76       83.86     31.80 o 
  10   5   0        5.56       14.98     10.91 o 
   0   6   0     5045.05     4969.37    250.42 o 
   1   6   0     1821.99     1849.48     36.22 o 
   2   6   0     4052.62     4073.63     71.19 o 
   3   6   0      972.92      930.35     14.78 o 
   4   6   0     5137.15     4792.86    280.86 o 
   5   6   0      157.31      198.03     14.12 o 
   6   6   0      243.82      230.95     17.42 o 
   7   6   0      152.27      180.21     31.31 o 
   8   6   0     1012.14      973.86     54.86 o 
   9   6   0        0.98        9.12      8.61 o 
  10   6   0      103.65       80.61     14.57 o 
   1   7   0      643.75      592.42     14.53 o 
   2   7   0       74.27       84.13      3.20 o 
   3   7   0       30.84       44.90      4.47 o 
   4   7   0       25.27       33.23      6.40 o 
   5   7   0      186.37      168.84     15.56 o 
   6   7   0      213.13      197.30     14.72 o 
   7   7   0       71.35       70.55     10.16 o 
   8   7   0       68.11       71.74     12.48 o 
   9   7   0       73.13       90.15     14.32 o 
   0   8   0      416.33      439.68     18.95 o 
   1   8   0     2611.34     2574.56     86.32 o 
   2   8   0     6874.93     6923.39    152.40 o 
   3   8   0     2584.51     2455.40     55.87 o 
   4   8   0       41.76       50.09      9.19 o 
   5   8   0      151.70      143.54     11.40 o 
   6   8   0      123.47      125.02     12.24 o 
   7   8   0      345.64      345.80     25.15 o 
   8   8   0      289.01      259.31     23.11 o 
   9   8   0      339.42      333.85     27.39 o 
   1   9   0        9.93       19.72      3.05 o 
   2   9   0       83.34       81.79      5.62 o 
   3   9   0       48.82       51.12      4.18 o 
   4   9   0        0.17       -3.82      5.39 o 
   5   9   0       35.69       40.42      7.82 o 
   6   9   0       40.80       52.61      9.64 o 
   7   9   0      485.36      481.32     32.35 o 
   8   9   0        5.22       10.83      7.56 o 
   9   9   0       17.06       28.13     10.43 o 
   0  10   0     2646.44     2524.16     88.32 o 
   1  10   0      682.16      637.65     17.73 o 
   2  10   0       30.74       35.34      4.26 o 
   3  10   0     2270.92     2152.52     61.46 o 
   4  10   0      106.11      119.52     11.46 o 
   5  10   0      150.03      154.71     13.82 o 
   6  10   0        5.97        8.44      6.65 o 
   7  10   0      495.06      495.16     35.51 o 
   8  10   0       66.51       55.27     12.63 o 
   1  11   0       10.99       14.22      3.48 o 
   2  11   0       11.33       12.42      4.23 o 
   3  11   0      380.25      345.34     16.17 o 
   4  11   0        0.25       12.62      9.89 o 
   5  11   0      234.50      241.93     18.87 o 
   6  11   0       16.20       16.41      8.69 o 
   7  11   0       10.26        4.77      7.45 o 
   8  11   0        3.03       -1.91      7.42 o 
   0  12   0       63.67       77.92      9.15 o 
   1  12   0        5.72        1.53      3.72 o 
   2  12   0      402.95      451.33     18.46 o 
   3  12   0      332.49      323.32     15.95 o 
   4  12   0      462.24      490.36     29.16 o 
   5  12   0       13.83       15.80      7.10 o 
   6  12   0      455.02      488.85     35.48 o 
   7  12   0        6.84       -0.76      6.86 o 
   1  13   0       12.97        8.67      3.88 o 
   2  13   0        1.47        8.71      7.19 o 
   3  13   0       88.75       92.60     12.12 o 
   4  13   0        2.16       -6.74      6.74 o 
   5  13   0       13.62       24.37      8.64 o 
   6  13   0       40.30       52.56     12.24 o 
   7  13   0        1.82       24.30     13.31 o 
   0  14   0       36.65       66.32     24.00 o 
   1  14   0       65.33       84.68     11.82 o 
   2  14   0      283.08      320.73     17.07 o 
   3  14   0      102.29      114.54     13.31 o 
   4  14   0       11.86       36.26     14.59 o 
   5  14   0      208.45      229.71     22.86 o 
   6  14   0       21.10       18.93     10.24 o 
   1  15   0       18.23       15.48      6.09 o 
   2  15   0        7.55        9.52      7.03 o 
   3  15   0       44.62       47.52      9.74 o 
   4  15   0       46.48       62.95     11.97 o 
   5  15   0       15.17        8.22      7.76 o 
   0  16   0        0.20       -0.77      7.76 o 
   1  16   0      270.24      249.49     25.83 o 
   2  16   0       52.90       59.23     10.29 o 
   3  16   0       85.04       67.77     13.23 o 
   4  16   0        7.77       26.97      9.50 o 
   1  17   0        1.79       20.89      9.99 o 
   2  17   0        0.14       27.34     18.00 o 
   2   0   1     3849.52     4266.62     63.34 o 
   3   0   1      118.97      147.29      6.59 o 
   4   0   1      121.89      148.41      5.38 o 
   5   0   1     5161.99     5384.54    135.15 o 
   6   0   1      548.74      529.01     17.04 o 
   7   0   1      329.56      354.68     14.73 o 
   8   0   1        0.32       24.02     11.41 o 
   9   0   1       15.63       26.73     11.43 o 
  10   0   1       95.42       95.54     15.98 o 
 -10   1   1      162.87      132.85     20.62 o 
  -9   1   1      586.70      524.78     25.20 o 
  -8   1   1      901.83      875.30     33.50 o 
  -7   1   1      349.29      338.84     12.87 o 
  -6   1   1     1694.62     1726.85     41.83 o 
  -5   1   1      815.83      846.14     18.41 o 
  -4   1   1     3884.95     3923.41     74.00 o 
  -3   1   1     1069.03     1228.93     21.27 o 
  -2   1   1     5889.92     5841.54     66.27 o 
  -1   1   1     4270.32     4120.41     60.14 o 
   1   1   1     3675.91     3724.52     40.82 o 
   2   1   1     6280.38     6095.52     94.35 o 
   3   1   1     1313.19     1378.24     35.34 o 
   4   1   1     3867.17     3878.26     94.70 o 
   5   1   1      646.24      685.47     17.61 o 
   6   1   1     1722.09     1704.13     43.03 o 
   7   1   1      394.49      381.79     13.63 o 
   8   1   1      836.03      808.14     32.64 o 
   9   1   1      555.50      510.73     29.76 o 
  10   1   1      182.87      171.12     29.33 o 
 -10   2   1       40.75       49.66     12.52 o 
  -9   2   1       61.94       48.11      8.38 o 
  -8   2   1      382.82      373.20     17.73 o 
  -7   2   1      206.49      215.32     14.52 o 
  -6   2   1       39.02       38.29      4.68 o 
  -5   2   1     1364.08     1329.78     27.59 o 
  -4   2   1     4340.40     4445.96     82.87 o 
  -3   2   1     3414.23     3673.59     73.28 o 
  -2   2   1      289.86      299.07      7.18 o 
  -1   2   1     1204.85     1265.40     30.34 o 
   0   2   1      320.61      322.74      5.24 o 
   1   2   1     1184.48     1259.24      9.34 o 
   2   2   1      362.37      358.96      8.52 o 
   3   2   1     3586.66     3736.69     61.40 o 
   4   2   1     4545.03     4729.39     91.54 o 
   5   2   1     1328.59     1288.46     28.64 o 
   6   2   1       27.72       41.12      3.98 o 
   7   2   1      218.21      223.44      9.61 o 
   8   2   1      367.21      344.85     16.42 o 
   9   2   1       52.37       69.77      8.38 o 
  10   2   1       54.89       63.95     13.12 o 
 -10   3   1       21.64        2.69     16.64 o 
  -9   3   1      589.75      572.20     34.70 o 
  -8   3   1      272.80      247.67     13.32 o 
  -7   3   1     1081.75     1114.83     37.93 o 
  -6   3   1      786.31      807.59     25.02 o 
  -5   3   1     6092.37     5700.16    114.63 o 
  -4   3   1      342.70      346.04      6.10 o 
  -3   3   1     4142.28     4119.09     80.10 o 
  -2   3   1     1608.61     1555.29     19.17 o 
  -1   3   1     9207.47     8681.71    107.23 o 
   0   3   1       81.79       93.06      2.89 o 
   1   3   1    10732.68     9589.41    168.40 o 
   2   3   1     1580.64     1531.14     22.38 o 
   3   3   1     3732.67     3632.11     62.53 o 
   4   3   1      341.30      357.53      8.29 o 
   5   3   1     6011.68     5696.31    131.66 o 
   6   3   1      806.94      843.32     21.57 o 
   7   3   1     1136.31     1135.67     38.12 o 
   8   3   1      269.27      241.41     17.61 o 
   9   3   1      580.17      530.33     31.79 o 
  10   3   1       24.06       19.64     10.03 o 
 -10   4   1       31.78       40.76     13.78 o 
  -9   4   1       87.40       95.87     13.70 o 
  -8   4   1      154.88      137.91     14.88 o 
  -7   4   1      442.73      405.17     16.44 o 
  -6   4   1     1215.08     1161.38     33.53 o 
  -5   4   1      129.89      129.66      6.43 o 
  -4   4   1      993.46     1032.73     21.94 o 
  -3   4   1      900.00      944.48     17.22 o 
  -2   4   1     2725.17     3028.23     56.93 o 
  -1   4   1     1292.33     1302.35     26.24 o 
   0   4   1     1560.53     1622.67     24.18 o 
   1   4   1     1332.92     1371.40     16.67 o 
   2   4   1     2496.08     2710.98     34.11 o 
   3   4   1      885.61      947.62     15.06 o 
   4   4   1     1101.30     1107.07     20.26 o 
   5   4   1      130.10      139.04      4.88 o 
   6   4   1     1161.88     1111.88     27.37 o 
   7   4   1      412.28      385.33     16.56 o 
   8   4   1      174.93      171.81     10.65 o 
   9   4   1       84.96       92.14     13.32 o 
  10   4   1       34.66       68.97     14.05 o 
 -10   5   1       55.69       54.95     12.55 o 
  -9   5   1       54.08       61.25     11.63 o 
  -8   5   1      640.52      613.41     34.94 o 
  -7   5   1      210.53      240.15     16.23 o 
  -6   5   1     1317.36     1314.05     52.53 o 
  -5   5   1      809.34      767.22     20.60 o 
  -4   5   1     7159.07     6724.39    140.48 o 
  -3   5   1     2380.66     2465.83     60.89 o 
  -2   5   1     3341.04     3329.32     45.05 o 
  -1   5   1     3389.66     3342.56     70.15 o 
   0   5   1     1211.18     1130.47     20.44 o 
   1   5   1     3973.40     3933.53     56.10 o 
   2   5   1     3250.68     3272.73     48.80 o 
   3   5   1     2023.44     2048.05     37.81 o 
   4   5   1     6863.94     6273.15    156.15 o 
   5   5   1      829.49      743.32     15.38 o 
   6   5   1     1308.81     1291.56     38.69 o 
   7   5   1      215.88      216.52     16.72 o 
   8   5   1      576.79      571.01     33.19 o 
   9   5   1       44.11       47.69     13.77 o 
  10   5   1       50.90       36.92     13.34 o 
 -10   6   1       32.00       43.83     11.72 o 
  -9   6   1      132.66      130.51     16.84 o 
  -8   6   1      157.64      133.28     15.22 o 
  -7   6   1      125.86      125.07     12.15 o 
  -6   6   1     1059.76     1006.88     42.92 o 
  -5   6   1      457.34      460.74     20.10 o 
  -4   6   1      464.35      499.34     19.07 o 
  -3   6   1     1482.27     1521.03     41.99 o 
  -2   6   1     1555.94     1768.21     28.96 o 
  -1   6   1     6323.49     6404.78    121.96 o 
   0   6   1       10.05       13.22      2.06 o 
   1   6   1     5826.83     5892.72    116.49 o 
   2   6   1     1501.49     1650.90     27.42 o 
   3   6   1     1384.01     1422.72     20.62 o 
   4   6   1      458.57      469.25     13.02 o 
   5   6   1      374.89      354.06     11.79 o 
   6   6   1     1057.63     1028.44     45.73 o 
   7   6   1      118.08      143.83     15.70 o 
   8   6   1      154.95      144.46     15.36 o 
   9   6   1      132.94      129.05     16.65 o 
  10   6   1       32.89       47.45     30.21 o 
  -9   7   1       85.29      115.34     16.83 o 
  -8   7   1      304.09      317.75     26.59 o 
  -7   7   1       38.56       44.92     10.23 o 
  -6   7   1      848.14      883.81     39.60 o 
  -5   7   1     1108.53     1086.51     43.63 o 
  -4   7   1      821.94      819.87     29.05 o 
  -3   7   1     1893.00     1936.59     57.79 o 
  -2   7   1     6200.50     5887.96    243.84 o 
  -1   7   1      917.89      990.02     20.40 o 
   0   7   1     2637.56     2483.81     53.34 o 
   1   7   1      911.64      977.55     18.27 o 
   2   7   1     6309.40     6410.74    122.38 o 
   3   7   1     1824.22     1847.51     30.64 o 
   4   7   1      680.54      645.44     15.45 o 
   5   7   1     1093.00     1084.51     42.68 o 
   6   7   1      887.59      879.51     38.95 o 
   7   7   1       25.60       47.48      9.88 o 
   8   7   1      286.41      300.50     23.48 o 
   9   7   1       79.86       73.65     13.88 o 
  -9   8   1       42.87       25.33     10.22 o 
  -8   8   1       93.10       93.45     15.65 o 
  -7   8   1      227.21      240.84     19.01 o 
  -6   8   1       37.24       40.07      8.64 o 
  -5   8   1       99.50       93.92      9.86 o 
  -4   8   1      367.24      362.98     17.38 o 
  -3   8   1      584.78      585.64     23.45 o 
  -2   8   1     1124.97     1165.63     26.30 o 
  -1   8   1      322.81      324.85      9.31 o 
   0   8   1        0.88       -2.15      2.19 o 
   1   8   1      279.69      291.36      7.70 o 
   2   8   1     1046.39     1104.82     22.79 o 
   3   8   1      601.23      564.75     10.96 o 
   4   8   1      349.24      338.04     10.85 o 
   5   8   1       98.78       80.88      9.29 o 
   6   8   1       38.50       48.94      7.99 o 
   7   8   1      213.90      230.21     19.62 o 
   8   8   1      113.40      105.78     15.51 o 
   9   8   1       38.64       29.34     13.26 o 
  -9   9   1      270.55      242.42     26.50 o 
  -8   9   1        0.23        3.15     10.18 o 
  -7   9   1      546.73      544.32     33.64 o 
  -6   9   1      180.14      194.37     17.79 o 
  -5   9   1      354.47      353.70     20.41 o 
  -4   9   1       41.08       50.11      7.29 o 
  -3   9   1     2264.66     2288.94     76.69 o 
  -2   9   1      354.85      337.47      9.49 o 
  -1   9   1     5007.57     4974.43    122.53 o 
   0   9   1       16.19       31.56      3.84 o 
   1   9   1     5259.56     5206.49    117.44 o 
   2   9   1      366.90      349.48      9.04 o 
   3   9   1     2104.80     2016.19     40.65 o 
   4   9   1       34.51       39.64      8.52 o 
   5   9   1      341.57      362.88     23.84 o 
   6   9   1      172.02      160.17     15.08 o 
   7   9   1      508.06      510.97     31.56 o 
   8   9   1        0.68       13.93     14.81 o 
   9   9   1      275.78      281.67     25.29 o 
  -8  10   1       15.01       23.67     11.13 o 
  -7  10   1       73.10       99.69     14.53 o 
  -6  10   1      153.73      177.56     16.42 o 
  -5  10   1       69.15       84.32     11.62 o 
  -4  10   1       21.38       37.67      9.03 o 
  -3  10   1       83.00       94.79      9.44 o 
  -2  10   1      503.10      487.71     14.58 o 
  -1  10   1      291.71      298.92     11.26 o 
   0  10   1       74.98       85.55      5.72 o 
   1  10   1      290.26      289.78      9.05 o 
   2  10   1      586.14      552.73     16.50 o 
   3  10   1       89.83       90.18      4.82 o 
   4  10   1       37.25       50.95      8.11 o 
   5  10   1       69.98       93.76     10.70 o 
   6  10   1      157.30      164.30     16.78 o 
   7  10   1       81.80       96.37     15.68 o 
   8  10   1       18.11       45.05     10.16 o 
  -8  11   1      131.62      133.50     18.77 o 
  -7  11   1      160.33      131.55     18.12 o 
  -6  11   1      331.55      321.53     24.23 o 
  -5  11   1      488.57      516.07     31.18 o 
  -4  11   1       29.85       41.96      8.19 o 
  -3  11   1      835.72      814.09     33.23 o 
  -2  11   1     1035.60     1070.86     36.95 o 
  -1  11   1      392.54      380.88     18.35 o 
   0  11   1      476.37      465.84     17.38 o 
   1  11   1      382.70      370.34     12.53 o 
   2  11   1     1033.75     1030.94     30.01 o 
   3  11   1      842.08      747.84     25.06 o 
   4  11   1       35.71       48.93      8.56 o 
   5  11   1      521.80      486.58     28.96 o 
   6  11   1      331.76      314.30     23.86 o 
   7  11   1      159.25      152.63     18.93 o 
   8  11   1      112.41      100.64     15.91 o 
  -7  12   1        5.61       -2.96      7.09 o 
  -6  12   1       26.52       24.03     13.12 o 
  -5  12   1       74.08      100.58     13.46 o 
  -4  12   1       33.21       46.55      8.60 o 
  -3  12   1       56.17       65.31      6.42 o 
  -2  12   1      123.35      112.54     11.41 o 
  -1  12   1      215.02      218.04     12.07 o 
   0  12   1      141.83      136.63      9.30 o 
   1  12   1      256.96      250.47      8.93 o 
   2  12   1      123.98      121.45     10.20 o 
   3  12   1       70.32       86.17      9.35 o 
   4  12   1       33.02       30.31      8.40 o 
   5  12   1       57.00       73.68     11.79 o 
   6  12   1       27.89       31.90     11.42 o 
   7  12   1        9.43        9.97     11.26 o 
  -7  13   1       16.44       14.24      9.95 o 
  -6  13   1      327.32      305.74     27.28 o 
  -5  13   1       92.23       86.96     13.24 o 
  -4  13   1      368.51      361.85     22.99 o 
  -3  13   1       39.93       50.51      8.75 o 
  -2  13   1      668.25      674.20     26.10 o 
  -1  13   1      123.99      127.38     10.12 o 
   0  13   1      123.01      111.41      8.40 o 
   1  13   1      141.93      141.72      7.20 o 
   2  13   1      637.43      612.78     28.28 o 
   3  13   1       33.86       41.59      9.08 o 
   4  13   1      370.91      378.78     25.52 o 
   5  13   1      101.70      122.54     13.24 o 
   6  13   1      315.71      285.68     27.00 o 
   7  13   1       21.37       29.47     10.32 o 
  -6  14   1       80.53       96.65     15.36 o 
  -5  14   1        7.77       -0.81      7.14 o 
  -4  14   1       16.22       37.64      8.77 o 
  -3  14   1      110.44      133.52     13.89 o 
  -2  14   1       58.13       58.19      7.36 o 
  -1  14   1        2.43        6.98      6.38 o 
   0  14   1      185.13      184.23     12.22 o 
   1  14   1        4.71       15.13      8.01 o 
   2  14   1       54.52       61.20      8.28 o 
   3  14   1       99.65      107.98     14.58 o 
   4  14   1       11.40        9.42      8.39 o 
   5  14   1        9.63        9.92      7.00 o 
   6  14   1       78.10       90.42     15.95 o 
  -5  15   1      114.60      100.79     15.49 o 
  -4  15   1       17.13       27.15     10.65 o 
  -3  15   1      187.71      183.84     17.73 o 
  -2  15   1        1.68       24.90     14.49 o 
  -1  15   1      232.12      228.88     15.33 o 
   0  15   1       42.52       45.92      7.83 o 
   1  15   1      219.36      217.86     14.70 o 
   2  15   1        2.65       -0.24      8.39 o 
   3  15   1      181.73      183.05     17.13 o 
   4  15   1       21.31       38.69     10.70 o 
   5  15   1      107.65      116.29     16.10 o 
  -4  16   1        0.76        2.68      7.41 o 
  -3  16   1       11.33       39.13     11.36 o 
  -2  16   1       19.36       27.52     10.87 o 
  -1  16   1       35.81       48.37     10.03 o 
   0  16   1       47.17       46.11     12.05 o 
   1  16   1       32.29       23.14     12.50 o 
   2  16   1       16.50       35.46     16.85 o 
   3  16   1       10.09        5.10      8.73 o 
   4  16   1        0.01        3.85      7.19 o 
  -2  17   1       69.73       59.62     15.71 o 
  -1  17   1       87.52      114.53     17.14 o 
   0  17   1       32.27       23.42     10.29 o 
   1  17   1       77.21       48.78     15.24 o 
   2  17   1       75.38      101.80     17.01 o 
   1   0   2     5502.24     4983.23     90.74 o 
   2   0   2     5353.14     5533.87     80.60 o 
   3   0   2      124.75      149.26      3.84 o 
   4   0   2     4383.32     4790.71     96.01 o 
   5   0   2     1180.54     1152.66     26.66 o 
   6   0   2      400.59      397.63     13.24 o 
   7   0   2     1723.53     1658.24     47.69 o 
   8   0   2     1634.04     1580.81     49.59 o 
   9   0   2       75.35       76.46     14.92 o 
  10   0   2      222.18      210.02     22.13 o 
 -10   1   2        7.74       18.56      9.03 o 
  -9   1   2      239.32      211.14     14.92 o 
  -8   1   2      348.31      351.17     18.46 o 
  -7   1   2      524.00      499.55     15.63 o 
  -6   1   2      405.26      396.81     12.36 o 
  -5   1   2     2917.99     2811.51     61.08 o 
  -4   1   2     1625.67     1648.24     30.84 o 
  -3   1   2      902.32     1006.21     14.72 o 
  -2   1   2      469.20      538.62      9.71 o 
  -1   1   2     5452.07     5009.55    152.99 o 
   1   1   2     4870.81     4622.66     66.33 o 
   2   1   2      496.31      559.19      7.86 o 
   3   1   2     1182.51     1271.37     25.58 o 
   4   1   2     1642.93     1624.21     43.35 o 
   5   1   2     2811.82     2801.49     86.58 o 
   6   1   2      485.00      493.41     18.47 o 
   7   1   2      390.02      370.46     21.91 o 
   8   1   2      374.67      360.26     17.33 o 
   9   1   2      232.99      217.57     17.86 o 
  10   1   2        4.11        5.90      8.83 o 
 -10   2   2       67.96       87.14     15.62 o 
  -9   2   2      337.22      320.06     21.55 o 
  -8   2   2      316.26      303.19     16.11 o 
  -7   2   2     1192.94     1157.89     39.98 o 
  -6   2   2      836.10      818.22     20.50 o 
  -5   2   2     1117.93     1148.94     23.54 o 
  -4   2   2     4332.15     4433.15     80.76 o 
  -3   2   2     2690.56     2736.66     44.53 o 
  -2   2   2     4401.51     4449.83     70.89 o 
  -1   2   2    11694.09    10815.53    212.92 o 
   0   2   2      907.91      831.93     20.63 o 
   1   2   2    12190.78    11026.56    133.37 o 
   2   2   2     4453.65     4431.66    107.48 o 
   3   2   2     2469.73     2502.31     49.86 o 
   4   2   2     4470.58     4602.58     94.87 o 
   5   2   2      999.89     1038.80     24.96 o 
   6   2   2      845.47      814.74     22.08 o 
   7   2   2     1315.21     1206.01     35.56 o 
   8   2   2      273.04      281.46     21.54 o 
   9   2   2      314.36      289.81     17.14 o 
  10   2   2       92.78       80.56     17.66 o 
 -10   3   2       86.36       81.05     16.97 o 
  -9   3   2      101.86       98.25     12.70 o 
  -8   3   2      458.89      442.34     23.01 o 
  -7   3   2       28.35       36.07      6.86 o 
  -6   3   2      238.74      223.77     10.22 o 
  -5   3   2      166.75      174.06      8.29 o 
  -4   3   2     4574.09     4392.67     98.89 o 
  -3   3   2      329.78      354.60      6.82 o 
  -2   3   2     3404.89     3548.39     69.98 o 
  -1   3   2     1982.69     1946.88     45.24 o 
   0   3   2    22076.68    16969.89    283.88 o 
   1   3   2     1979.31     2035.17     35.08 o 
   2   3   2     4081.40     3791.38    130.56 o 
   3   3   2      306.31      354.81      8.05 o 
   4   3   2     4831.69     4673.60     96.56 o 
   5   3   2      175.72      191.89      7.09 o 
   6   3   2      244.69      229.82      9.02 o 
   7   3   2       32.03       38.58      4.43 o 
   8   3   2      497.73      516.22     21.83 o 
   9   3   2       99.00       98.49     11.88 o 
  10   3   2       89.48       95.10     15.75 o 
 -10   4   2       19.47       16.36     11.75 o 
  -9   4   2      196.44      233.59     20.90 o 
  -8   4   2      213.24      217.46     17.31 o 
  -7   4   2     1067.60     1093.52     47.70 o 
  -6   4   2       57.43       56.72      8.69 o 
  -5   4   2     2398.23     2340.54     64.09 o 
  -4   4   2      715.86      700.01     13.96 o 
  -3   4   2     2554.70     2459.70     55.38 o 
  -2   4   2      640.02      663.21     14.09 o 
  -1   4   2     6350.19     6712.59    131.60 o 
   0   4   2      838.66      817.48     18.88 o 
   1   4   2     7374.64     7425.96    110.22 o 
   2   4   2      649.54      663.38     12.11 o 
   3   4   2     2468.80     2373.06     46.53 o 
   4   4   2      671.93      668.65     14.44 o 
   5   4   2     2474.30     2390.50     52.65 o 
   6   4   2       55.03       71.89      4.69 o 
   7   4   2     1124.42     1106.35     39.97 o 
   8   4   2      234.04      203.31     11.94 o 
   9   4   2      227.11      225.53     19.91 o 
  10   4   2       11.16       21.94     11.61 o 
 -10   5   2       48.78       39.56     11.09 o 
  -9   5   2      501.96      493.78     35.21 o 
  -8   5   2       38.37       39.87      9.79 o 
  -7   5   2       78.40       97.71     10.35 o 
  -6   5   2      459.68      432.02     23.92 o 
  -5   5   2     1493.41     1417.11     50.98 o 
  -4   5   2      665.59      685.22     21.34 o 
  -3   5   2     1819.87     1874.84     46.93 o 
  -2   5   2     1845.21     1930.22     40.66 o 
  -1   5   2     4202.33     4290.70     86.19 o 
   0   5   2     2633.99     2392.78    132.00 o 
   1   5   2     4180.98     4399.97     98.97 o 
   2   5   2     1822.19     1837.43     27.89 o 
   3   5   2     1927.58     1858.50     37.23 o 
   4   5   2      542.06      526.63     12.06 o 
   5   5   2     1465.08     1424.99     31.66 o 
   6   5   2      518.70      478.04     17.67 o 
   7   5   2       72.84       76.95     10.06 o 
   8   5   2       58.66       61.77     10.11 o 
   9   5   2      503.15      501.48     33.66 o 
  10   5   2       43.91       14.51     13.73 o 
 -10   6   2       93.09       90.61     16.39 o 
  -9   6   2      109.34      109.39     15.52 o 
  -8   6   2      312.51      295.53     22.55 o 
  -7   6   2      169.63      174.28     15.04 o 
  -6   6   2     1086.69     1087.36     49.07 o 
  -5   6   2       82.03       88.67      9.13 o 
  -4   6   2     3280.28     3235.11    103.17 o 
  -3   6   2       25.54       32.19      3.55 o 
  -2   6   2     2228.36     2258.08     53.13 o 
  -1   6   2      470.80      448.26     11.41 o 
   0   6   2     1720.14     1683.64     32.72 o 
   1   6   2      475.16      475.23      7.86 o 
   2   6   2     2520.81     2513.20     41.93 o 
   3   6   2       19.76       24.48      2.60 o 
   4   6   2     3137.77     2930.52     61.78 o 
   5   6   2       83.62       84.36      3.82 o 
   6   6   2     1219.87     1187.16     37.60 o 
   7   6   2      179.67      198.47     16.90 o 
   8   6   2      334.04      301.79     23.47 o 
   9   6   2      104.55      110.81     15.21 o 
  10   6   2      106.35      112.55     18.49 o 
  -9   7   2      103.83       87.75     15.30 o 
  -8   7   2      400.24      398.72     31.19 o 
  -7   7   2      441.37      432.25     28.70 o 
  -6   7   2        5.44        1.44      5.27 o 
  -5   7   2      186.12      192.36     11.68 o 
  -4   7   2      957.42      987.47     35.23 o 
  -3   7   2     2107.02     2243.47     59.05 o 
  -2   7   2      502.77      499.11     11.84 o 
  -1   7   2     1770.24     1845.14     41.10 o 
   0   7   2     1704.27     1794.44     38.85 o 
   1   7   2     1617.82     1711.29     29.16 o 
   2   7   2      417.12      461.48     14.79 o 
   3   7   2     2036.18     1975.36     36.26 o 
   4   7   2      949.66      883.45     19.74 o 
   5   7   2      192.97      188.39      8.54 o 
   6   7   2       10.09        5.89      6.86 o 
   7   7   2      474.43      435.50     25.48 o 
   8   7   2      417.41      422.97     31.34 o 
   9   7   2       95.96       98.71     14.76 o 
  -9   8   2      121.37      136.82     23.39 o 
  -8   8   2      115.71      114.93     14.93 o 
  -7   8   2      154.80      171.13     15.18 o 
  -6   8   2      474.47      429.74     24.45 o 
  -5   8   2      918.26      912.27     42.03 o 
  -4   8   2      295.46      308.14     13.62 o 
  -3   8   2     1355.93     1391.29     45.94 o 
  -2   8   2      307.84      309.64     11.05 o 
  -1   8   2     3711.76     3570.39     90.97 o 
   0   8   2     3037.31     3116.24     75.16 o 
   1   8   2     3706.95     3558.29     67.62 o 
   2   8   2      371.61      390.34     11.47 o 
   3   8   2     1277.48     1245.00     24.81 o 
   4   8   2      221.64      200.79      7.54 o 
   5   8   2     1082.47     1088.67     43.29 o 
   6   8   2      510.02      477.24     26.59 o 
   7   8   2      115.70      131.41     14.18 o 
   8   8   2      111.82      120.92     16.13 o 
   9   8   2      157.05      121.07     16.87 o 
  -9   9   2       25.16       43.80     12.43 o 
  -8   9   2      208.95      196.50     18.25 o 
  -7   9   2       73.57       98.66     13.25 o 
  -6   9   2      299.42      282.48     21.41 o 
  -5   9   2      298.01      291.01     19.67 o 
  -4   9   2      913.55      881.62     36.84 o 
  -3   9   2      359.26      385.57     17.81 o 
  -2   9   2     2078.71     2215.58     59.26 o 
  -1   9   2      295.79      297.10     12.21 o 
   0   9   2       45.88       55.41      4.71 o 
   1   9   2      308.35      314.91      8.05 o 
   2   9   2     2143.64     2321.71     80.49 o 
   3   9   2      353.02      327.20     13.35 o 
   4   9   2     1001.32      986.58     29.26 o 
   5   9   2      288.96      277.81     20.13 o 
   6   9   2      335.99      328.87     22.03 o 
   7   9   2       67.05       81.84     16.77 o 
   8   9   2      209.96      193.86     20.14 o 
   9   9   2       23.07       27.54     12.77 o 
  -8  10   2       73.11      104.24     14.53 o 
  -7  10   2      297.21      325.77     25.88 o 
  -6  10   2       12.32        5.53      8.08 o 
  -5  10   2      545.22      550.68     27.86 o 
  -4  10   2      144.39      142.28     12.22 o 
  -3  10   2      390.78      392.69     20.25 o 
  -2  10   2      301.66      278.22     19.71 o 
  -1  10   2      984.44     1022.23     30.48 o 
   0  10   2     1059.70     1073.84     31.56 o 
   1  10   2      908.00      916.44     21.32 o 
   2  10   2      253.80      260.51     11.08 o 
   3  10   2      422.99      393.00     13.40 o 
   4  10   2      172.83      146.45     12.04 o 
   5  10   2      543.56      559.28     31.79 o 
   6  10   2       18.05       26.81     10.16 o 
   7  10   2      272.96      259.50     23.73 o 
   8  10   2       64.34       76.25     16.23 o 
  -8  11   2       27.50       27.53     10.17 o 
  -7  11   2      163.79      174.29     25.37 o 
  -6  11   2       66.50       91.59     11.60 o 
  -5  11   2      224.29      229.53     19.88 o 
  -4  11   2       26.08       36.26      7.54 o 
  -3  11   2      620.92      635.34     30.69 o 
  -2  11   2     1064.89     1082.38     38.47 o 
  -1  11   2      267.74      280.44     12.11 o 
   0  11   2       63.64       67.05      6.39 o 
   1  11   2      227.62      222.55      8.06 o 
   2  11   2     1094.85     1100.56     29.21 o 
   3  11   2      678.60      656.76     24.52 o 
   4  11   2       30.60       47.05      7.88 o 
   5  11   2      235.31      222.08     19.67 o 
   6  11   2       64.52       59.41     12.12 o 
   7  11   2      140.51      132.77     19.13 o 
   8  11   2       29.86       31.61     11.39 o 
  -7  12   2       58.19       79.81     14.38 o 
  -6  12   2      277.34      271.98     22.35 o 
  -5  12   2       98.56      102.49     13.62 o 
  -4  12   2      344.66      373.49     23.31 o 
  -3  12   2      120.61      132.33     11.63 o 
  -2  12   2       96.28      108.52      8.87 o 
  -1  12   2      145.00      152.17     10.96 o 
   0  12   2      338.61      343.50     15.29 o 
   1  12   2      129.12      128.04      6.21 o 
   2  12   2       79.19       73.38      5.88 o 
   3  12   2      130.19      113.47      8.98 o 
   4  12   2      388.82      373.64     24.62 o 
   5  12   2       89.60       85.63     12.45 o 
   6  12   2      254.19      257.11     23.72 o 
   7  12   2       64.21       56.29     14.04 o 
  -7  13   2      126.76      120.23     17.49 o 
  -6  13   2       87.32       78.54     12.97 o 
  -5  13   2       41.86       43.35     12.86 o 
  -4  13   2       11.60       31.64      8.00 o 
  -3  13   2      278.83      293.00     20.33 o 
  -2  13   2       59.69       62.81      9.50 o 
  -1  13   2      465.39      477.30     20.56 o 
   0  13   2       28.88       28.77      6.05 o 
   1  13   2      464.63      479.78     18.94 o 
   2  13   2       65.32       57.58      7.40 o 
   3  13   2      284.98      288.05     21.10 o 
   4  13   2       12.00       10.06      7.36 o 
   5  13   2       41.59       48.16     15.31 o 
   6  13   2       76.71       74.36     12.82 o 
   7  13   2      133.03      129.42     17.63 o 
  -6  14   2       36.60       36.35     12.02 o 
  -5  14   2      100.58      112.47     14.29 o 
  -4  14   2       45.62       66.18     11.70 o 
  -3  14   2      193.28      199.37     17.71 o 
  -2  14   2      144.92      159.14     12.11 o 
  -1  14   2       25.76       19.21      6.53 o 
   0  14   2       75.01       82.10      7.35 o 
   1  14   2       33.34       33.18      5.15 o 
   2  14   2      120.03      122.66     14.75 o 
   3  14   2      191.97      214.87     17.84 o 
   4  14   2       48.98       60.43     10.96 o 
   5  14   2      102.28      112.43     13.98 o 
   6  14   2       39.53       55.12     12.20 o 
  -5  15   2        7.50        6.69      7.44 o 
  -4  15   2       33.97       22.90      9.14 o 
  -3  15   2       33.64       31.65      9.08 o 
  -2  15   2      155.97      181.12     16.16 o 
  -1  15   2        4.38       12.15      5.26 o 
   0  15   2       55.20       54.42      8.40 o 
   1  15   2        5.54       -2.89      4.89 o 
   2  15   2      138.42      164.14     15.63 o 
   3  15   2       31.22       33.08      9.35 o 
   4  15   2       26.26       31.48     11.36 o 
   5  15   2        8.62        0.58      8.49 o 
  -4  16   2       32.10       33.09     10.65 o 
  -3  16   2       51.64       74.49     11.86 o 
  -2  16   2       11.90       -0.31     10.50 o 
  -1  16   2      245.95      249.85     20.08 o 
   0  16   2       17.06       10.91      7.08 o 
   1  16   2      229.63      244.02     20.14 o 
   2  16   2       13.51       17.96     14.86 o 
   3  16   2       51.29       58.90     11.92 o 
   4  16   2       30.04       23.58     10.60 o 
  -2  17   2        6.64       27.48     18.63 o 
  -1  17   2        0.99        4.60      7.25 o 
   0  17   2        5.41        1.30      7.44 o 
   1  17   2        0.53        5.99      9.70 o 
   2  17   2        8.87       14.41     10.01 o 
   1   0   3    21776.38    14919.14    924.58 o 
   2   0   3      319.40      287.37      5.06 o 
   3   0   3     6176.36     5915.82    107.44 o 
   4   0   3       90.64       96.22      5.61 o 
   5   0   3     7313.18     7520.69    182.91 o 
   6   0   3      267.10      245.01      9.14 o 
   7   0   3      521.56      493.06     17.27 o 
   8   0   3      446.58      411.62     16.72 o 
   9   0   3      324.55      365.15     20.91 o 
  10   0   3       82.91       85.69     15.95 o 
 -10   1   3      109.05       76.44     17.93 o 
  -9   1   3      191.67      201.44     14.71 o 
  -8   1   3      271.84      276.10     15.58 o 
  -7   1   3      563.31      538.38     18.11 o 
  -6   1   3       89.83       95.17      5.17 o 
  -5   1   3      600.65      609.47     14.16 o 
  -4   1   3      507.74      529.59      9.96 o 
  -3   1   3     2811.90     3010.22     54.40 o 
  -2   1   3    15834.62    14417.30    259.31 o 
  -1   1   3     6735.97     6601.79     94.42 o 
   0   1   3     6328.38     5679.69    145.34 o 
   1   1   3     6504.01     6162.43     84.64 o 
   2   1   3    15988.50    15057.48    251.29 o 
   3   1   3     3053.32     3276.07     53.78 o 
   4   1   3      454.44      470.34     13.84 o 
   5   1   3      540.99      552.91     16.66 o 
   6   1   3       99.60      122.08      7.20 o 
   7   1   3      623.12      623.82     27.19 o 
   8   1   3      264.30      232.52     13.61 o 
   9   1   3      174.83      197.61     17.27 o 
  10   1   3      120.93      118.69     13.29 o 
 -10   2   3       63.52       74.79     15.67 o 
  -9   2   3      116.63      102.79     13.56 o 
  -8   2   3      454.14      471.56     21.56 o 
  -7   2   3      465.57      470.51     19.07 o 
  -6   2   3     1041.69     1046.83     24.74 o 
  -5   2   3     1175.03     1227.42     26.14 o 
  -4   2   3     8828.72     8844.16    160.52 o 
  -3   2   3      539.16      515.37      9.47 o 
  -2   2   3    10745.46    10503.97    246.45 o 
  -1   2   3     8761.74     8185.51    115.91 o 
   1   2   3     9378.26     8852.88    123.34 o 
   2   2   3    11928.67    11424.03    158.03 o 
   3   2   3      484.66      472.01      8.24 o 
   4   2   3     8748.51     8738.70    263.01 o 
   5   2   3     1301.78     1332.75     34.98 o 
   6   2   3     1039.30     1036.61     28.76 o 
   7   2   3      431.89      440.96     16.91 o 
   8   2   3      461.18      483.47     19.41 o 
   9   2   3      136.73      123.76     16.17 o 
  10   2   3       51.99       66.74     14.19 o 
 -10   3   3       42.47       49.11     14.00 o 
  -9   3   3       44.29       78.37     11.60 o 
  -8   3   3       47.60       55.02      9.59 o 
  -7   3   3      542.00      534.89     19.65 o 
  -6   3   3      241.30      251.35     12.55 o 
  -5   3   3     1176.80     1199.65     31.90 o 
  -4   3   3     2000.14     2177.23     43.94 o 
  -3   3   3     2991.56     2948.23     66.04 o 
  -2   3   3      734.03      827.29     17.38 o 
  -1   3   3     2663.37     2870.29     42.14 o 
   0   3   3     1265.21     1321.00     30.88 o 
   1   3   3     3001.49     3163.28     41.54 o 
   2   3   3      732.04      768.56      9.01 o 
   3   3   3     2977.97     3103.66     76.14 o 
   4   3   3     1972.79     2104.34     50.76 o 
   5   3   3     1283.95     1371.35     31.85 o 
   6   3   3      252.50      257.14     10.14 o 
   7   3   3      447.18      458.04     17.30 o 
   8   3   3       49.16       55.23      7.70 o 
   9   3   3       49.44       52.65      8.70 o 
  10   3   3       44.38       45.52     13.67 o 
 -10   4   3      240.04      211.33     23.19 o 
  -9   4   3      246.59      246.78     20.92 o 
  -8   4   3      433.86      409.64     27.45 o 
  -7   4   3       93.31       86.81     10.69 o 
  -6   4   3     1423.18     1311.90     46.05 o 
  -5   4   3      589.62      567.82     14.33 o 
  -4   4   3     2680.98     2670.61     48.00 o 
  -3   4   3     2894.53     3005.27     71.47 o 
  -2   4   3     5988.98     6218.52    235.84 o 
  -1   4   3     2042.67     2059.70     33.64 o 
   0   4   3    11220.50    10309.83    187.84 o 
   1   4   3     2365.59     2453.10     39.84 o 
   2   4   3     6302.25     6317.07    111.25 o 
   3   4   3     3068.69     3171.68     67.90 o 
   4   4   3     2299.93     2301.19     58.69 o 
   5   4   3      475.28      462.87     13.72 o 
   6   4   3     1666.48     1627.53     40.95 o 
   7   4   3       64.63       72.45      5.79 o 
   8   4   3      450.72      410.68     20.57 o 
   9   4   3      229.99      262.43     20.62 o 
  10   4   3      230.70      216.18     27.99 o 
 -10   5   3       46.03       46.32     12.11 o 
  -9   5   3      237.32      214.55     22.04 o 
  -8   5   3       79.42       91.35     11.79 o 
  -7   5   3      168.72      167.15     13.48 o 
  -6   5   3     1610.05     1589.61     63.84 o 
  -5   5   3      367.54      378.67     18.18 o 
  -4   5   3      829.81      846.58     26.31 o 
  -3   5   3     3252.55     3306.85     79.63 o 
  -2   5   3       51.34       49.07      3.67 o 
  -1   5   3      409.09      394.66     10.81 o 
   0   5   3        2.75        5.34      2.46 o 
   1   5   3      436.34      418.76      7.08 o 
   2   5   3       92.05       89.18      4.96 o 
   3   5   3     3022.35     3030.81     69.17 o 
   4   5   3      803.32      835.15     20.85 o 
   5   5   3      444.87      438.53     12.10 o 
   6   5   3     1599.68     1562.84     41.88 o 
   7   5   3      134.18      112.37      9.15 o 
   8   5   3       71.12       70.00     11.48 o 
   9   5   3      256.26      237.90     20.61 o 
  10   5   3       45.59       33.98     14.10 o 
 -10   6   3       29.69       19.48     14.35 o 
  -9   6   3      333.18      317.36     24.86 o 
  -8   6   3       45.57       64.67     11.81 o 
  -7   6   3      698.57      660.61     36.62 o 
  -6   6   3      665.98      652.10     32.22 o 
  -5   6   3      647.85      684.35     27.61 o 
  -4   6   3      220.33      230.42     10.35 o 
  -3   6   3     7725.51     8131.57    218.83 o 
  -2   6   3     1671.19     1688.34     37.73 o 
  -1   6   3     4615.34     4436.85    144.91 o 
   0   6   3      176.14      172.34      7.65 o 
   1   6   3     4897.15     4697.09    192.46 o 
   2   6   3     1684.03     1620.98     42.08 o 
   3   6   3     7199.95     7357.04    188.03 o 
   4   6   3      217.58      201.35     10.70 o 
   5   6   3      618.42      610.57     16.12 o 
   6   6   3      673.29      613.57     22.33 o 
   7   6   3      754.25      724.89     29.05 o 
   8   6   3       44.98       71.30     11.61 o 
   9   6   3      302.96      274.62     24.07 o 
  10   6   3       29.12       21.92     12.79 o 
  -9   7   3       51.77       44.12     11.36 o 
  -8   7   3      190.67      176.93     17.57 o 
  -7   7   3       47.27       45.74      9.95 o 
  -6   7   3       55.32       62.82     12.02 o 
  -5   7   3      785.79      727.54     31.26 o 
  -4   7   3      211.19      233.51     10.16 o 
  -3   7   3      162.75      173.78      7.75 o 
  -2   7   3      962.59      958.10     38.36 o 
  -1   7   3      704.88      733.74     17.56 o 
   0   7   3     5452.10     5373.51    123.95 o 
   1   7   3      654.47      689.20     12.86 o 
   2   7   3      862.87      829.13     35.05 o 
   3   7   3      133.37      121.99      5.69 o 
   4   7   3      152.58      160.73      6.59 o 
   5   7   3      770.17      700.09     18.74 o 
   6   7   3       43.15       44.17      5.48 o 
   7   7   3       43.15       75.48     10.54 o 
   8   7   3      171.89      176.39     17.44 o 
   9   7   3       57.59       57.72     13.72 o 
  -9   8   3       50.93       22.63     10.38 o 
  -8   8   3      237.04      213.08     20.29 o 
  -7   8   3      264.26      258.81     19.95 o 
  -6   8   3      369.90      412.96     26.49 o 
  -5   8   3      373.07      378.54     19.57 o 
  -4   8   3     1033.43     1083.58     41.83 o 
  -3   8   3      895.38      864.63     26.74 o 
  -2   8   3      853.46      880.04     22.82 o 
  -1   8   3     1227.62     1254.36     35.06 o 
   0   8   3      552.71      533.38     16.90 o 
   1   8   3     1453.18     1473.90     26.96 o 
   2   8   3      785.58      794.89     19.62 o 
   3   8   3      907.94      834.76     28.51 o 
   4   8   3     1020.59     1037.20     27.93 o 
   5   8   3      330.67      330.69     14.13 o 
   6   8   3      436.80      454.54     25.57 o 
   7   8   3      250.44      243.71     20.88 o 
   8   8   3      231.25      229.01     20.82 o 
   9   8   3       39.19       28.52     11.74 o 
  -9   9   3       75.77       97.67     16.07 o 
  -8   9   3        8.59        6.97      6.78 o 
  -7   9   3      149.81      156.15     15.66 o 
  -6   9   3        0.84       13.61      6.88 o 
  -5   9   3      415.74      389.84     22.16 o 
  -4   9   3      260.89      266.97     18.87 o 
  -3   9   3       55.95       64.05      7.14 o 
  -2   9   3      101.55      115.09      7.03 o 
  -1   9   3     1494.98     1514.82     47.67 o 
   0   9   3      131.95      155.80      7.89 o 
   1   9   3     1587.57     1594.81     32.23 o 
   2   9   3      101.64      107.66      5.16 o 
   3   9   3       41.20       40.52      3.01 o 
   4   9   3      268.01      257.04      8.94 o 
   5   9   3      499.90      455.90     24.17 o 
   6   9   3        1.58        4.58      7.09 o 
   7   9   3      125.04      115.62     14.47 o 
   8   9   3        7.92       -4.60      9.36 o 
   9   9   3       83.29       79.94     15.16 o 
  -8  10   3      125.16      123.49     17.36 o 
  -7  10   3       66.94       86.55     12.75 o 
  -6  10   3      316.81      322.76     24.00 o 
  -5  10   3      319.96      287.72     19.71 o 
  -4  10   3      265.57      274.98     17.88 o 
  -3  10   3       33.25       40.77      6.00 o 
  -2  10   3     2466.57     2550.98     74.66 o 
  -1  10   3       58.67       73.11      9.21 o 
   0  10   3       15.90       23.62      4.33 o 
   1  10   3       70.23       63.91      3.85 o 
   2  10   3     2583.04     2608.78     69.63 o 
   3  10   3       37.60       49.24      4.92 o 
   4  10   3      314.52      305.19     14.70 o 
   5  10   3      340.84      312.58     19.90 o 
   6  10   3      294.17      325.85     26.03 o 
   7  10   3       56.30       77.15     13.09 o 
   8  10   3      101.29       98.54     15.81 o 
  -8  11   3       72.52       65.49     15.58 o 
  -7  11   3       17.64       27.60     10.03 o 
  -6  11   3       61.97       75.95     11.97 o 
  -5  11   3      317.16      334.45     21.65 o 
  -4  11   3       83.48      100.06     10.08 o 
  -3  11   3       64.70       49.30      8.30 o 
  -2  11   3      166.85      187.59     11.03 o 
  -1  11   3      169.05      162.76     10.20 o 
   0  11   3        2.24        3.63      2.83 o 
   1  11   3      204.74      197.52      7.33 o 
   2  11   3      209.55      214.18      9.24 o 
   3  11   3       55.57       62.59      8.55 o 
   4  11   3       86.91       79.93     10.65 o 
   5  11   3      312.39      305.40     22.41 o 
   6  11   3       75.76       86.89     12.34 o 
   7  11   3       15.98       10.48      9.22 o 
   8  11   3       74.44       78.89     14.11 o 
  -7  12   3      251.47      260.47     25.16 o 
  -6  12   3        0.79       -7.95      7.95 o 
  -5  12   3      167.52      177.83     17.56 o 
  -4  12   3       49.09       31.04      8.21 o 
  -3  12   3      295.26      296.94     18.65 o 
  -2  12   3      178.82      187.12     11.72 o 
  -1  12   3      418.09      426.52     18.72 o 
   0  12   3      162.54      153.97      8.73 o 
   1  12   3      424.44      392.02     12.65 o 
   2  12   3      167.87      165.27      9.44 o 
   3  12   3      291.04      295.46     14.54 o 
   4  12   3       48.69       46.74      9.14 o 
   5  12   3      191.91      190.24     16.97 o 
   6  12   3        0.45       -8.06      8.06 o 
   7  12   3      230.20      259.52     23.82 o 
  -7  13   3       49.17       44.40     10.43 o 
  -6  13   3       26.41       31.67     10.34 o 
  -5  13   3       13.88       16.26      9.54 o 
  -4  13   3      147.69      171.94     15.92 o 
  -3  13   3      101.16       98.02     11.46 o 
  -2  13   3        2.14       11.66      6.36 o 
  -1  13   3       41.75       39.28      6.00 o 
   0  13   3       21.90       44.75      6.37 o 
   1  13   3       48.56       60.06      5.97 o 
   2  13   3        5.81       -3.16      3.16 o 
   3  13   3       95.63      110.04     12.95 o 
   4  13   3      151.43      164.99     15.33 o 
   5  13   3       13.10       33.67     12.19 o 
   6  13   3       30.49       29.16     10.34 o 
   7  13   3       45.46       14.72     10.88 o 
  -6  14   3      106.42      107.89     15.05 o 
  -5  14   3       48.07       43.79     10.87 o 
  -4  14   3       40.57       49.17      9.71 o 
  -3  14   3       79.44       88.02     12.23 o 
  -2  14   3      166.35      180.67     15.22 o 
  -1  14   3      293.75      273.02     18.30 o 
   0  14   3        5.88       12.69      6.08 o 
   1  14   3      257.37      259.24     12.07 o 
   2  14   3      152.61      175.35     14.65 o 
   3  14   3       77.53       97.92     17.74 o 
   4  14   3       21.56       23.27      9.55 o 
   5  14   3       45.54       64.87     12.85 o 
   6  14   3      107.24       96.43     16.46 o 
  -5  15   3       17.87       38.09     17.59 o 
  -4  15   3       11.44        6.94      7.93 o 
  -3  15   3       91.78       76.72     12.22 o 
  -2  15   3        1.09       -5.43      5.43 o 
  -1  15   3       38.42       51.73      9.84 o 
   0  15   3       25.76       50.42      7.41 o 
   1  15   3       40.71       39.22      7.17 o 
   2  15   3        0.50       -2.26      6.56 o 
   3  15   3       88.57       80.02     12.24 o 
   4  15   3       13.05       10.08      7.61 o 
   5  15   3       21.66       23.28     10.27 o 
  -4  16   3       51.47       56.06     24.20 o 
  -3  16   3       24.50       14.66      8.90 o 
  -2  16   3      166.48      196.18     19.86 o 
  -1  16   3       25.16       40.40      8.97 o 
   0  16   3       80.78       69.74     10.43 o 
   1  16   3       28.62       24.82      9.48 o 
   2  16   3      156.58      163.39     17.98 o 
   3  16   3       21.62       39.53      9.95 o 
   4  16   3       61.23       65.68     12.24 o 
  -2  17   3       27.04       13.50     18.72 o 
  -1  17   3       12.30       23.16     11.14 o 
   0  17   3       12.08        7.52      9.24 o 
   1  17   3       16.66       18.34     11.82 o 
   2  17   3       22.64       20.26     11.00 o 
   0   0   4      844.95      863.54     19.72 o 
   1   0   4      373.95      375.79      5.61 o 
   2   0   4    15184.44    13783.79    257.47 o 
   3   0   4      862.90      900.60     16.76 o 
   4   0   4     1507.79     1575.18     32.55 o 
   5   0   4      213.15      233.73      8.29 o 
   6   0   4       13.82       19.55      4.09 o 
   7   0   4        3.19       -0.03      5.04 o 
   8   0   4        0.38       -3.65      4.78 o 
   9   0   4        7.49        2.24      5.21 o 
  10   0   4       37.63       19.09     11.19 o 
 -10   1   4       76.56       65.60     14.41 o 
  -9   1   4      690.05      651.39     37.65 o 
  -8   1   4      515.25      513.38     24.67 o 
  -7   1   4     1495.52     1429.73     40.87 o 
  -6   1   4      568.87      568.91     17.27 o 
  -5   1   4     1789.94     1786.93     41.36 o 
  -4   1   4     2683.34     2795.45     58.70 o 
  -3   1   4    10048.31     9977.28    207.94 o 
  -2   1   4      968.32      984.86     27.94 o 
  -1   1   4     3224.55     3388.07     53.43 o 
   0   1   4     5383.71     5153.98     43.17 o 
   1   1   4     4268.73     4428.69     72.44 o 
   2   1   4     1092.84     1102.80     16.87 o 
   3   1   4    10416.89    10233.71    200.07 o 
   4   1   4     2574.17     2682.83     54.26 o 
   5   1   4     2011.96     2080.16     55.90 o 
   6   1   4      634.09      640.78     20.98 o 
   7   1   4     1412.35     1467.10     53.48 o 
   8   1   4      579.29      577.43     21.92 o 
   9   1   4      714.36      684.73     38.28 o 
  10   1   4       54.10       37.52     12.98 o 
 -10   2   4       17.24       38.91     15.14 o 
  -9   2   4       25.99       32.51      8.94 o 
  -8   2   4       46.22       59.28      7.23 o 
  -7   2   4      348.39      332.05     15.16 o 
  -6   2   4       26.35       25.96      2.61 o 
  -5   2   4      549.27      536.28     12.32 o 
  -4   2   4      369.06      374.97      9.30 o 
  -3   2   4      945.61      988.12     22.58 o 
  -2   2   4     1703.17     1729.86     36.58 o 
  -1   2   4      974.40     1061.57     13.15 o 
   0   2   4     8869.30     8393.21    150.46 o 
   1   2   4      996.82     1080.61     16.92 o 
   2   2   4     1757.19     1770.96     24.51 o 
   3   2   4     1003.61     1021.38     17.35 o 
   4   2   4      343.38      352.61     10.17 o 
   5   2   4      565.79      582.71     18.97 o 
   6   2   4       31.10       34.71      6.66 o 
   7   2   4      328.39      346.04     16.21 o 
   8   2   4       41.95       61.16      6.83 o 
   9   2   4       29.05       37.06      9.33 o 
  10   2   4       18.76       30.78     11.70 o 
 -10   3   4      171.73      205.58     25.53 o 
  -9   3   4      102.07      118.83     14.46 o 
  -8   3   4     1627.07     1595.06     74.84 o 
  -7   3   4       15.26       18.37      4.73 o 
  -6   3   4     1248.98     1245.31     37.87 o 
  -5   3   4      320.29      313.96      9.78 o 
  -4   3   4     4961.46     4651.47    110.71 o 
  -3   3   4      766.59      728.40     16.75 o 
  -2   3   4     8977.19     8673.34    208.45 o 
  -1   3   4      429.43      475.72      7.27 o 
   0   3   4     9669.23     8546.74    136.52 o 
   1   3   4      454.48      503.91      8.00 o 
   2   3   4     9163.55     8533.69    131.99 o 
   3   3   4      723.60      672.22     10.21 o 
   4   3   4     4737.20     4645.29    138.26 o 
   5   3   4      329.25      323.48     14.55 o 
   6   3   4     1222.06     1175.27     34.46 o 
   7   3   4       12.62       28.53      7.19 o 
   8   3   4     1564.80     1513.45     60.01 o 
   9   3   4      104.18       98.48     10.75 o 
  10   3   4      188.55      197.65     23.15 o 
 -10   4   4       62.66       59.59     18.79 o 
  -9   4   4        8.34        9.64      7.95 o 
  -8   4   4      214.28      235.83     20.34 o 
  -7   4   4       47.50       39.71      8.96 o 
  -6   4   4     2374.87     2314.33     89.81 o 
  -5   4   4      202.15      207.20      6.76 o 
  -4   4   4      848.26      876.87     25.58 o 
  -3   4   4     1119.66     1092.09     26.90 o 
  -2   4   4       55.35       47.13      3.84 o 
  -1   4   4      291.99      286.82      5.22 o 
   0   4   4      371.25      385.93      9.17 o 
   1   4   4      282.06      294.15      7.76 o 
   2   4   4       62.34       58.73      3.13 o 
   3   4   4     1120.64     1099.10     13.59 o 
   4   4   4      869.42      883.58     18.66 o 
   5   4   4      223.37      216.38      9.34 o 
   6   4   4     2335.24     2291.59     65.18 o 
   7   4   4       59.29       64.68      5.92 o 
   8   4   4      214.10      212.99     14.63 o 
   9   4   4       12.46       17.59     10.88 o 
  10   4   4       61.46       54.63     16.99 o 
 -10   5   4       64.41       62.65     14.63 o 
  -9   5   4      344.65      353.29     26.13 o 
  -8   5   4      234.03      236.58     21.21 o 
  -7   5   4      765.28      763.25     37.00 o 
  -6   5   4      795.55      768.84     37.82 o 
  -5   5   4     1650.62     1648.37     49.28 o 
  -4   5   4     1762.31     1681.69     47.00 o 
  -3   5   4     2879.35     2986.33     70.85 o 
  -2   5   4     1952.64     2039.65     50.94 o 
  -1   5   4     9871.80     9990.05    196.06 o 
   0   5   4      486.97      469.53      9.75 o 
   1   5   4    10107.10     9969.32    191.30 o 
   2   5   4     1882.10     1887.84     27.08 o 
   3   5   4     2361.20     2451.68     73.57 o 
   4   5   4     1721.03     1687.15     43.70 o 
   5   5   4     1501.19     1454.10     42.57 o 
   6   5   4      894.98      854.69     25.58 o 
   7   5   4      692.72      689.06     28.60 o 
   8   5   4      239.45      230.05     17.98 o 
   9   5   4      358.85      364.77     28.42 o 
  10   5   4       70.63       66.18     16.53 o 
  -9   6   4       81.81       78.19     13.91 o 
  -8   6   4       83.44       89.23     12.15 o 
  -7   6   4       92.09       89.40     11.24 o 
  -6   6   4      675.12      693.54     32.71 o 
  -5   6   4      174.28      138.17     14.46 o 
  -4   6   4       33.50       34.54      4.34 o 
  -3   6   4      254.91      257.84      9.97 o 
  -2   6   4      279.87      278.37     14.99 o 
  -1   6   4      204.35      221.37     10.07 o 
   0   6   4      191.66      171.76      5.23 o 
   1   6   4      185.01      195.98      4.91 o 
   2   6   4      284.39      288.39      7.05 o 
   3   6   4      254.44      236.20      9.11 o 
   4   6   4       22.98       23.46      7.19 o 
   5   6   4      183.16      178.69     10.02 o 
   6   6   4      699.87      695.59     22.15 o 
   7   6   4       91.74      105.71      9.12 o 
   8   6   4       91.79       81.79     10.79 o 
   9   6   4       78.74       80.39     12.95 o 
  -9   7   4      120.48      135.57     24.67 o 
  -8   7   4       91.66      110.90     15.77 o 
  -7   7   4      562.43      543.98     30.99 o 
  -6   7   4      179.82      170.70     14.99 o 
  -5   7   4     2911.73     2887.94    110.53 o 
  -4   7   4      221.58      237.70     12.05 o 
  -3   7   4     3412.14     3485.48     88.75 o 
  -2   7   4      907.84      956.61     21.74 o 
  -1   7   4     2168.26     2189.73     62.30 o 
   0   7   4     2738.35     2730.78     72.09 o 
   1   7   4     2315.82     2378.53     46.22 o 
   2   7   4      824.67      810.36     20.71 o 
   3   7   4     2964.41     2767.31    104.18 o 
   4   7   4      225.11      217.66      8.66 o 
   5   7   4     2859.54     2806.29     81.10 o 
   6   7   4      194.94      181.45     12.34 o 
   7   7   4      541.86      547.42     31.87 o 
   8   7   4       95.88      122.83     15.60 o 
   9   7   4      108.54       83.40     15.95 o 
  -9   8   4        0.20        2.05     11.56 o 
  -8   8   4       54.55       67.52     12.20 o 
  -7   8   4       64.06       65.03     11.43 o 
  -6   8   4       60.41       71.88     10.06 o 
  -5   8   4       79.55       77.15      9.70 o 
  -4   8   4      107.95       95.08      8.02 o 
  -3   8   4      137.36      145.84      7.92 o 
  -2   8   4       52.10       57.55      4.68 o 
  -1   8   4      747.27      766.46     21.10 o 
   0   8   4     3385.75     3289.68     94.92 o 
   1   8   4      778.94      768.65     23.52 o 
   2   8   4       52.99       52.71      3.74 o 
   3   8   4      128.52      124.27      7.39 o 
   4   8   4      102.26       96.05      5.47 o 
   5   8   4       78.54       78.88      8.09 o 
   6   8   4       60.94       71.12     10.98 o 
   7   8   4       65.45       67.54     11.89 o 
   8   8   4       46.60       56.67     12.08 o 
   9   8   4        0.34       -0.51      7.45 o 
  -9   9   4       27.24       36.11     18.22 o 
  -8   9   4      156.91      146.38     16.64 o 
  -7   9   4       11.12        8.77     13.88 o 
  -6   9   4     1110.30     1088.66     53.20 o 
  -5   9   4      185.80      194.00     14.58 o 
  -4   9   4     1184.17     1222.54     44.28 o 
  -3   9   4      219.87      224.83     11.16 o 
  -2   9   4     1066.47     1064.75     28.60 o 
  -1   9   4      142.21      133.25      7.08 o 
   0   9   4     1702.78     1747.68     46.85 o 
   1   9   4      140.64      140.27      5.18 o 
   2   9   4      962.44      956.38     26.42 o 
   3   9   4      246.41      241.13     12.68 o 
   4   9   4     1176.79     1148.61     34.25 o 
   5   9   4      175.73      167.66     10.31 o 
   6   9   4     1126.91     1092.17     56.21 o 
   7   9   4       11.08       14.52      7.60 o 
   8   9   4      128.35      109.28     17.67 o 
   9   9   4       23.35       18.20     10.69 o 
  -8  10   4       10.45       16.32      8.79 o 
  -7  10   4        7.03       22.46     10.80 o 
  -6  10   4       30.78       46.57     16.02 o 
  -5  10   4      246.37      258.40     18.89 o 
  -4  10   4      215.67      184.24     23.91 o 
  -3  10   4      223.21      218.33     11.83 o 
  -2  10   4      279.09      266.78     11.11 o 
  -1  10   4      728.95      679.32     21.98 o 
   0  10   4       12.59       26.49      4.32 o 
   1  10   4      707.04      662.10     16.43 o 
   2  10   4      287.29      264.39     11.01 o 
   3  10   4      240.71      233.24     12.16 o 
   4  10   4      216.34      204.36     12.69 o 
   5  10   4      232.63      222.02     17.06 o 
   6  10   4       31.16       38.28      9.77 o 
   7  10   4        4.38       -2.43      9.30 o 
   8  10   4        9.80        7.80      8.13 o 
  -8  11   4       14.82       38.12     13.29 o 
  -7  11   4      163.76      188.54     18.89 o 
  -6  11   4      256.61      241.12     20.71 o 
  -5  11   4      371.87      377.22     25.79 o 
  -4  11   4      167.26      178.20     15.01 o 
  -3  11   4      555.12      559.91     22.49 o 
  -2  11   4      286.96      282.66     13.64 o 
  -1  11   4     1241.75     1263.16     42.06 o 
   0  11   4     2117.21     2176.10     59.45 o 
   1  11   4     1345.04     1346.80     32.89 o 
   2  11   4      326.25      311.78     12.12 o 
   3  11   4      544.05      484.26     21.79 o 
   4  11   4      174.98      179.39     10.75 o 
   5  11   4      416.50      421.56     27.59 o 
   6  11   4      247.99      220.33     20.71 o 
   7  11   4      134.94      113.06     16.88 o 
   8  11   4       23.69       16.70     10.42 o 
  -7  12   4       12.75       19.25      9.47 o 
  -6  12   4        2.51        8.60      8.11 o 
  -5  12   4      140.48      162.88     19.59 o 
  -4  12   4      154.27      152.76     13.78 o 
  -3  12   4       10.92        4.83      4.47 o 
  -2  12   4        9.50        5.52      4.55 o 
  -1  12   4      156.01      150.27     10.24 o 
   0  12   4        0.44       -0.68      4.36 o 
   1  12   4      152.01      144.83      8.93 o 
   2  12   4       12.32       19.13      6.11 o 
   3  12   4       11.59       17.56      8.26 o 
   4  12   4      149.52      134.04     14.91 o 
   5  12   4      137.66      138.68     14.78 o 
   6  12   4        1.42       16.78      8.96 o 
   7  12   4       13.93       26.92     10.05 o 
  -6  13   4       13.18       12.22      8.70 o 
  -5  13   4      266.70      270.67     21.64 o 
  -4  13   4       16.70       25.30      9.38 o 
  -3  13   4      250.78      226.01     15.73 o 
  -2  13   4      233.15      241.66     12.95 o 
  -1  13   4      925.85      912.80     36.06 o 
   0  13   4       98.77       88.76      6.73 o 
   1  13   4      871.46      882.73     31.20 o 
   2  13   4      238.80      231.83     14.54 o 
   3  13   4      240.12      179.77     17.30 o 
   4  13   4       17.40       10.71      7.53 o 
   5  13   4      256.86      235.62     22.50 o 
   6  13   4        7.95       28.89     10.23 o 
  -6  14   4        5.17       -0.01      8.20 o 
  -5  14   4       20.49       19.99     11.88 o 
  -4  14   4        8.91        3.70      5.95 o 
  -3  14   4       36.28       48.03     13.95 o 
  -2  14   4        1.57        7.53      4.72 o 
  -1  14   4        8.92        6.90      5.42 o 
   0  14   4       28.40       41.02      7.56 o 
   1  14   4        9.92       17.24      4.66 o 
   2  14   4        0.96       -3.71      6.76 o 
   3  14   4       34.79       55.85     13.37 o 
   4  14   4        8.13        1.21      6.03 o 
   5  14   4       18.32       28.99      8.71 o 
   6  14   4        7.06       13.74      9.02 o 
  -5  15   4        9.87        4.42      8.21 o 
  -4  15   4      147.23      153.68     17.22 o 
  -3  15   4       33.05       21.61      8.88 o 
  -2  15   4      184.92      166.71     14.64 o 
  -1  15   4       74.30       82.70     10.03 o 
   0  15   4      255.40      238.54     18.56 o 
   1  15   4       65.31       67.13     10.95 o 
   2  15   4      162.40      152.73     13.95 o 
   3  15   4       37.39       50.04      9.97 o 
   4  15   4      140.05      176.09     17.93 o 
   5  15   4        8.18       -1.17      7.21 o 
  -3  16   4        6.09       -5.54     12.39 o 
  -2  16   4        3.96        2.45      8.41 o 
  -1  16   4       22.69       25.54      6.79 o 
   0  16   4        7.21        9.32      6.93 o 
   1  16   4       20.06       25.45     13.77 o 
   2  16   4        3.70        7.32      7.08 o 
   3  16   4        6.17       -0.64     12.20 o 
  -1  17   4       27.70       57.89     25.31 o 
   0  17   4       11.22        4.53     10.31 o 
   1  17   4       25.78       18.52     16.48 o 
   1   0   5     3464.25     3537.90     53.78 o 
   2   0   5       83.69       72.18      3.04 o 
   3   0   5     8323.68     8108.71    171.36 o 
   4   0   5      117.00      122.82      5.38 o 
   5   0   5     2473.76     2638.79     63.32 o 
   6   0   5      182.93      175.88      7.82 o 
   7   0   5     1894.54     1935.91     57.85 o 
   8   0   5      225.39      258.03     19.71 o 
   9   0   5      324.34      338.74     20.90 o 
  10   0   5       38.51       25.70     12.05 o 
 -10   1   5       11.46       11.44     11.10 o 
  -9   1   5       97.82       94.48     13.54 o 
  -8   1   5       39.76       44.50      7.26 o 
  -7   1   5      150.12      140.47     11.31 o 
  -6   1   5       66.79       61.51      5.77 o 
  -5   1   5      940.50      976.00     24.48 o 
  -4   1   5      747.76      794.88     17.36 o 
  -3   1   5      252.74      269.66      9.63 o 
  -2   1   5      887.62      939.29     19.10 o 
  -1   1   5     4727.35     4973.79     79.09 o 
   0   1   5      213.07      234.33      5.05 o 
   1   1   5     4837.10     4881.56     88.68 o 
   2   1   5      813.32      846.80     19.36 o 
   3   1   5      291.44      306.07      6.98 o 
   4   1   5      645.53      654.70     15.58 o 
   5   1   5      906.02      939.48     23.48 o 
   6   1   5       82.01       85.23      6.60 o 
   7   1   5      165.62      180.90     11.76 o 
   8   1   5       46.40       64.62      6.78 o 
   9   1   5       91.26       87.45     11.38 o 
  10   1   5       14.45       24.32     15.86 o 
 -10   2   5      219.93      200.26     27.77 o 
  -9   2   5      424.12      408.09     28.75 o 
  -8   2   5      381.81      394.21     19.41 o 
  -7   2   5      775.75      758.80     27.87 o 
  -6   2   5     1435.87     1508.49     48.53 o 
  -5   2   5      521.18      498.03     14.94 o 
  -4   2   5     3626.88     3734.80     84.40 o 
  -3   2   5     3485.85     3539.94     80.29 o 
  -2   2   5     7909.25     7580.83    161.49 o 
  -1   2   5     1862.53     1975.94     28.07 o 
   0   2   5     2738.88     2697.32     49.01 o 
   1   2   5     2238.41     2319.69     43.43 o 
   2   2   5     8341.61     7959.62    136.08 o 
   3   2   5     3418.61     3426.34     58.94 o 
   4   2   5     3799.37     3884.31     80.25 o 
   5   2   5      671.41      680.06     20.95 o 
   6   2   5     1520.56     1537.50     44.25 o 
   7   2   5      659.49      667.07     25.20 o 
   8   2   5      414.59      418.15     18.18 o 
   9   2   5      464.79      462.55     34.17 o 
  10   2   5      222.44      250.93     38.22 o 
 -10   3   5       19.89       17.61     11.77 o 
  -9   3   5      155.71      169.60     17.49 o 
  -8   3   5       86.94       92.45     13.27 o 
  -7   3   5       91.86       77.19      6.90 o 
  -6   3   5      104.37       91.04      6.48 o 
  -5   3   5      263.78      272.32      9.07 o 
  -4   3   5      964.10      967.17     27.35 o 
  -3   3   5      636.04      633.07     16.02 o 
  -2   3   5      389.47      443.51      9.64 o 
  -1   3   5     2907.77     3107.56     43.48 o 
   0   3   5      218.74      208.59      3.06 o 
   1   3   5     2943.03     3026.98     56.98 o 
   2   3   5      391.75      430.11      7.55 o 
   3   3   5      576.60      575.05     10.02 o 
   4   3   5      984.66     1006.00     17.21 o 
   5   3   5      247.31      266.96     11.37 o 
   6   3   5      102.69      106.63      7.47 o 
   7   3   5      112.44      104.99      8.62 o 
   8   3   5       86.50      117.87     15.19 o 
   9   3   5      145.43      130.94     15.71 o 
  10   3   5       20.75       11.27     10.21 o 
 -10   4   5      239.32      225.08     23.73 o 
  -9   4   5       29.93       35.89      9.70 o 
  -8   4   5      861.76      861.50     47.58 o 
  -7   4   5      277.40      318.56     21.12 o 
  -6   4   5      611.56      604.35     31.14 o 
  -5   4   5     1222.32     1258.11     38.56 o 
  -4   4   5     1559.20     1574.41     43.70 o 
  -3   4   5      343.64      336.25     11.16 o 
  -2   4   5     7317.15     7180.67    161.75 o 
  -1   4   5     3574.33     3824.30     88.30 o 
   0   4   5     4397.81     3961.00    106.87 o 
   1   4   5     3536.34     3662.83     72.02 o 
   2   4   5     7585.93     7323.67    127.77 o 
   3   4   5      439.52      424.40      6.89 o 
   4   4   5     1601.48     1626.97     33.84 o 
   5   4   5     1145.94     1154.86     30.82 o 
   6   4   5      741.76      735.21     26.92 o 
   7   4   5      261.03      272.05     13.29 o 
   8   4   5      880.39      840.74     38.30 o 
   9   4   5       17.33       11.75      9.76 o 
  10   4   5      267.42      258.65     27.40 o 
 -10   5   5       45.68       57.29     12.21 o 
  -9   5   5       37.26       46.25     10.68 o 
  -8   5   5       67.26       87.88     13.01 o 
  -7   5   5        9.80       33.50      9.13 o 
  -6   5   5      178.52      170.50     13.30 o 
  -5   5   5       88.58       91.29      7.17 o 
  -4   5   5       92.89      102.57      7.90 o 
  -3   5   5      421.29      444.08     13.06 o 
  -2   5   5      625.52      603.40     14.86 o 
  -1   5   5     1940.94     1991.99     34.60 o 
   0   5   5     3652.36     3562.33     67.97 o 
   1   5   5     1962.30     2043.24     38.11 o 
   2   5   5      680.55      640.19     10.96 o 
   3   5   5      418.21      414.34      9.31 o 
   4   5   5       87.43       77.41      5.53 o 
   5   5   5       78.82       66.49      8.07 o 
   6   5   5      192.06      166.51      9.13 o 
   7   5   5       13.40       17.59      4.59 o 
   8   5   5       70.82       70.12      9.41 o 
   9   5   5       31.80       43.87     11.61 o 
  10   5   5       42.83       32.14     14.58 o 
  -9   6   5      254.44      246.54     21.93 o 
  -8   6   5       51.64       66.06     12.09 o 
  -7   6   5     1081.54     1006.35     52.44 o 
  -6   6   5       73.36       73.31     11.18 o 
  -5   6   5     1743.70     1754.90     60.75 o 
  -4   6   5      388.91      369.69     14.27 o 
  -3   6   5     1654.80     1568.68     39.24 o 
  -2   6   5       37.67       45.81      3.88 o 
  -1   6   5     5020.18     5044.39    103.07 o 
   0   6   5       55.11       68.94      4.64 o 
   1   6   5     5206.08     5139.66    105.67 o 
   2   6   5       40.33       43.76      2.45 o 
   3   6   5     1446.11     1325.59     26.18 o 
   4   6   5      370.28      354.82     15.82 o 
   5   6   5     1960.83     1967.50     58.33 o 
   6   6   5       78.96       91.75      6.24 o 
   7   6   5     1089.93     1003.06     40.02 o 
   8   6   5       49.27       54.31     14.76 o 
   9   6   5      306.64      274.84     23.66 o 
  -9   7   5       79.76       63.84     13.21 o 
  -8   7   5       43.82       64.46     10.77 o 
  -7   7   5      126.80      151.77     14.62 o 
  -6   7   5      257.83      259.64     18.91 o 
  -5   7   5      445.38      454.47     19.95 o 
  -4   7   5      482.21      474.37     18.11 o 
  -3   7   5      279.33      301.90     12.55 o 
  -2   7   5     2429.43     2530.20     65.14 o 
  -1   7   5      228.75      242.52      7.39 o 
   0   7   5      165.78      160.96      6.23 o 
   1   7   5      234.39      231.79      6.59 o 
   2   7   5     2526.91     2495.33     46.55 o 
   3   7   5      291.65      303.76      8.10 o 
   4   7   5      431.24      427.92     18.44 o 
   5   7   5      456.48      427.58     17.43 o 
   6   7   5      279.92      268.73     11.82 o 
   7   7   5      123.09      135.89     15.58 o 
   8   7   5       34.60       54.36     12.41 o 
   9   7   5       79.67       81.93     12.88 o 
  -9   8   5       62.06       35.40     11.99 o 
  -8   8   5      101.93      101.05     14.54 o 
  -7   8   5      128.04      122.98     13.36 o 
  -6   8   5     1004.95      947.84     49.88 o 
  -5   8   5     1011.08     1022.56     37.96 o 
  -4   8   5      701.86      712.24     27.75 o 
  -3   8   5      901.86      937.64     27.44 o 
  -2   8   5      921.73      929.17     26.74 o 
  -1   8   5      731.19      732.61     20.91 o 
   0   8   5     2900.54     3057.43     76.54 o 
   1   8   5      792.86      791.65     18.00 o 
   2   8   5      813.05      784.95     21.52 o 
   3   8   5      871.57      805.13     19.02 o 
   4   8   5      790.01      789.70     32.25 o 
   5   8   5     1035.75      941.55     31.19 o 
   6   8   5     1065.60     1006.71     41.13 o 
   7   8   5       98.00      115.69     15.29 o 
   8   8   5      102.54      102.84     13.94 o 
   9   8   5       59.86       90.62     26.69 o 
  -8   9   5       53.23       49.30     12.32 o 
  -7   9   5      110.94      112.11     13.32 o 
  -6   9   5       59.96       62.52     11.11 o 
  -5   9   5      140.44      143.86     11.46 o 
  -4   9   5      128.51      139.30      9.40 o 
  -3   9   5      117.70      122.30      8.19 o 
  -2   9   5      327.70      350.24     12.35 o 
  -1   9   5       17.30       18.47      4.60 o 
   0   9   5       46.81       50.21      4.48 o 
   1   9   5       25.84       30.87      3.83 o 
   2   9   5      324.96      331.14     11.61 o 
   3   9   5      130.91      125.47      7.38 o 
   4   9   5      122.92      116.29     13.40 o 
   5   9   5      155.08      139.33      8.12 o 
   6   9   5       62.58       46.48     11.30 o 
   7   9   5      104.75       93.61     12.94 o 
   8   9   5       52.99       68.38     10.89 o 
  -8  10   5      105.80       95.14     16.30 o 
  -7  10   5       74.78      101.36     15.07 o 
  -6  10   5      506.39      533.60     31.64 o 
  -5  10   5      410.06      409.10     25.59 o 
  -4  10   5      962.16      999.96     40.68 o 
  -3  10   5      459.40      454.58     19.90 o 
  -2  10   5      223.77      223.82     16.23 o 
  -1  10   5      135.41      144.76      8.34 o 
   0  10   5     1465.58     1458.31     71.57 o 
   1  10   5      123.46      133.51      6.67 o 
   2  10   5      304.92      290.83     10.50 o 
   3  10   5      465.95      450.39     17.98 o 
   4  10   5     1037.61     1026.23     35.33 o 
   5  10   5      440.78      430.62     27.45 o 
   6  10   5      505.52      518.22     34.32 o 
   7  10   5       65.47       55.26     12.06 o 
   8  10   5       95.05      100.31     16.00 o 
  -7  11   5       23.58       37.47      9.69 o 
  -6  11   5       73.41       90.57     12.72 o 
  -5  11   5       25.41       37.97      8.53 o 
  -4  11   5       38.08       49.23      7.59 o 
  -3  11   5       34.16       48.35      6.61 o 
  -2  11   5      496.68      533.75     18.54 o 
  -1  11   5      484.40      506.74     19.27 o 
   0  11   5       13.79       26.05      4.72 o 
   1  11   5      474.13      464.89     15.25 o 
   2  11   5      499.42      491.56     18.07 o 
   3  11   5       34.96       41.48      5.72 o 
   4  11   5       37.14       51.46      6.83 o 
   5  11   5       22.92       29.74     11.56 o 
   6  11   5       78.16       96.65     26.13 o 
   7  11   5       24.79       21.50      9.97 o 
  -7  12   5      148.24      163.06     19.69 o 
  -6  12   5       26.84       45.47     11.61 o 
  -5  12   5      155.71      169.00     16.05 o 
  -4  12   5       12.83       27.02      7.48 o 
  -3  12   5      600.88      575.39     24.68 o 
  -2  12   5       22.77       33.87      5.39 o 
  -1  12   5      588.22      595.46     23.99 o 
   0  12   5      317.12      319.72     13.74 o 
   1  12   5      596.78      586.16     23.30 o 
   2  12   5       20.46       26.16      5.40 o 
   3  12   5      618.27      553.93     22.57 o 
   4  12   5       11.85       16.12     16.75 o 
   5  12   5      153.20      159.13     19.07 o 
   6  12   5       31.20       57.51     11.26 o 
   7  12   5      118.16      152.00     18.58 o 
  -6  13   5       37.92       53.25     11.48 o 
  -5  13   5       12.69       20.67      8.74 o 
  -4  13   5       83.95       89.06     11.50 o 
  -3  13   5      104.87      118.05     10.78 o 
  -2  13   5      218.76      217.59     12.73 o 
  -1  13   5       32.89       34.21      5.34 o 
   0  13   5       27.25       36.58      5.69 o 
   1  13   5       28.05       15.82      6.52 o 
   2  13   5      221.43      195.75     14.80 o 
   3  13   5      100.81      110.06     11.24 o 
   4  13   5       88.42       85.95     12.29 o 
   5  13   5       14.33       27.63      9.39 o 
   6  13   5       40.43       46.53     12.40 o 
  -5  14   5       75.29       84.81     13.28 o 
  -4  14   5       70.15      103.69     13.40 o 
  -3  14   5       97.15       88.87     11.22 o 
  -2  14   5      193.32      165.43     12.41 o 
  -1  14   5      174.35      170.02     10.37 o 
   0  14   5      315.68      306.11     17.71 o 
   1  14   5      159.15      172.21     16.43 o 
   2  14   5      193.84      182.21     17.17 o 
   3  14   5       86.89       77.34     14.70 o 
   4  14   5       56.62       67.82     12.63 o 
   5  14   5       80.98       71.04     13.22 o 
  -4  15   5       35.93       56.03     17.49 o 
  -3  15   5       50.64       48.32     10.94 o 
  -2  15   5        7.24        7.00      6.06 o 
  -1  15   5        6.20        1.58      4.79 o 
   0  15   5        0.54       16.83      8.41 o 
   1  15   5        9.49        6.58     15.71 o 
   2  15   5        7.20        3.61      5.49 o 
   3  15   5       57.91       76.05     11.81 o 
   4  15   5       36.57       60.20     17.75 o 
  -3  16   5       13.60       11.13     21.56 o 
  -2  16   5       88.82       90.74     28.10 o 
  -1  16   5        1.18        3.25      7.04 o 
   0  16   5       41.56       18.95     15.84 o 
   1  16   5        1.00       -2.50      7.19 o 
   2  16   5       83.93       83.52     16.40 o 
   3  16   5       12.14       32.53     13.93 o 
   0   0   6     5863.20     5790.31    171.76 o 
   1   0   6      475.87      463.13      7.71 o 
   2   0   6     2066.37     1995.18     40.67 o 
   3   0   6      709.62      643.16     14.86 o 
   4   0   6     6935.82     7095.08    170.75 o 
   5   0   6     1530.32     1594.55     40.46 o 
   6   0   6      114.00      112.20      9.06 o 
   7   0   6        5.50       23.41      9.36 o 
   8   0   6      371.44      400.26     21.87 o 
   9   0   6       91.30       81.12     10.29 o 
  10   0   6        2.07       -3.23      9.17 o 
 -10   1   6       56.98       68.34     16.46 o 
  -9   1   6      123.69      121.40     16.16 o 
  -8   1   6       57.50       67.97      8.18 o 
  -7   1   6      962.79      975.49     37.32 o 
  -6   1   6     1466.20     1461.05     35.71 o 
  -5   1   6      900.85      963.39     24.37 o 
  -4   1   6     2485.04     2600.72     61.98 o 
  -3   1   6     5000.47     4966.72    116.52 o 
  -2   1   6     5604.22     5686.18    106.49 o 
  -1   1   6     4007.00     4122.29     65.12 o 
   0   1   6      368.65      391.37      6.42 o 
   1   1   6     4413.08     4384.25     83.48 o 
   2   1   6     5435.16     5256.85    101.76 o 
   3   1   6     4878.28     4909.12    104.22 o 
   4   1   6     2772.88     2941.40     63.66 o 
   5   1   6      836.14      873.88     22.97 o 
   6   1   6     1451.00     1459.30     49.99 o 
   7   1   6      893.87      919.44     37.01 o 
   8   1   6       33.73       40.43      6.73 o 
   9   1   6      130.18      142.48     14.24 o 
  10   1   6       70.17       58.99     15.26 o 
 -10   2   6       36.38       43.26     24.67 o 
  -9   2   6       64.22       71.90     12.89 o 
  -8   2   6      504.32      466.86     32.07 o 
  -7   2   6      441.13      455.39     21.04 o 
  -6   2   6      216.13      221.32     13.41 o 
  -5   2   6      702.69      717.35     19.73 o 
  -4   2   6      339.81      410.73     19.72 o 
  -3   2   6     5973.15     6411.31    173.31 o 
  -2   2   6      103.21       98.38      4.66 o 
  -1   2   6      650.20      666.68      8.76 o 
   0   2   6       41.20       45.77      2.71 o 
   1   2   6      718.72      730.62     14.31 o 
   2   2   6       80.00       75.64      6.70 o 
   3   2   6     5806.44     6031.06    117.98 o 
   4   2   6      272.96      308.89     10.23 o 
   5   2   6      651.76      671.02     17.84 o 
   6   2   6      254.67      278.49     14.49 o 
   7   2   6      509.87      531.89     20.07 o 
   8   2   6      492.36      490.71     21.58 o 
   9   2   6       59.61       64.83     11.73 o 
  10   2   6       38.59       25.69     16.99 o 
 -10   3   6      309.68      298.63     32.02 o 
  -9   3   6      108.32      125.12     15.50 o 
  -8   3   6      210.75      243.05     18.65 o 
  -7   3   6      124.39      127.41     12.97 o 
  -6   3   6     1827.12     1874.75     63.55 o 
  -5   3   6      182.11      187.84     10.10 o 
  -4   3   6     1064.50     1104.73     33.64 o 
  -3   3   6      793.95      892.69     25.34 o 
  -2   3   6    11569.92    11337.59    260.38 o 
  -1   3   6      851.61      899.16     17.11 o 
   0   3   6     5965.91     5816.89    126.25 o 
   1   3   6      828.66      872.97     21.76 o 
   2   3   6    11868.62    11224.53    219.69 o 
   3   3   6      780.80      810.06     15.04 o 
   4   3   6     1331.97     1341.26     23.77 o 
   5   3   6      180.02      172.25      5.45 o 
   6   3   6     1792.35     1811.30     63.61 o 
   7   3   6      127.58      112.67      8.30 o 
   8   3   6      167.01      173.54     11.43 o 
   9   3   6      108.43      125.00     14.56 o 
  10   3   6      331.78      359.33     44.91 o 
 -10   4   6        5.88       29.48     15.13 o 
  -9   4   6      131.48      116.08     16.27 o 
  -8   4   6      130.23      123.98     14.47 o 
  -7   4   6      324.30      330.77     21.63 o 
  -6   4   6      104.55       86.85      9.90 o 
  -5   4   6       56.46       66.43      6.55 o 
  -4   4   6      454.19      495.27     14.98 o 
  -3   4   6     2860.28     2909.03     79.87 o 
  -2   4   6      345.12      335.42      8.08 o 
  -1   4   6     6102.64     6297.25    102.68 o 
   0   4   6     4282.03     4181.23     62.35 o 
   1   4   6     6467.14     6426.39    140.60 o 
   2   4   6      285.01      266.48      6.58 o 
   3   4   6     2699.36     2721.88     48.42 o 
   4   4   6      394.17      399.10     14.92 o 
   5   4   6       78.90       72.85      5.07 o 
   6   4   6      135.47      140.38      9.32 o 
   7   4   6      324.31      329.76     17.85 o 
   8   4   6      140.18      132.74     12.24 o 
   9   4   6      127.58      127.72     16.82 o 
  10   4   6        3.27       10.94     13.24 o 
  -9   5   6       76.25       74.96     13.45 o 
  -8   5   6      318.08      280.52     23.04 o 
  -7   5   6      640.01      649.66     32.62 o 
  -6   5   6       88.09       84.71      9.09 o 
  -5   5   6      617.40      602.25     24.28 o 
  -4   5   6     1229.07     1259.06     36.71 o 
  -3   5   6      814.38      874.65     26.15 o 
  -2   5   6     3232.38     3387.68     72.82 o 
  -1   5   6     6688.98     6623.46    116.83 o 
   0   5   6     2554.52     2555.59     45.03 o 
   1   5   6     6598.82     6577.83    152.45 o 
   2   5   6     2961.20     3086.24     58.19 o 
   3   5   6      733.01      749.49     13.53 o 
   4   5   6     1176.64     1219.68     36.99 o 
   5   5   6      702.23      694.69     23.66 o 
   6   5   6       77.09      100.93     10.07 o 
   7   5   6      532.95      525.53     22.37 o 
   8   5   6      315.44      288.30     18.08 o 
   9   5   6       70.19       67.57     11.97 o 
  -9   6   6        8.26       14.50      9.37 o 
  -8   6   6      173.14      168.26     17.34 o 
  -7   6   6        3.95       28.19      7.85 o 
  -6   6   6      197.38      206.32     15.60 o 
  -5   6   6      576.75      576.20     24.13 o 
  -4   6   6      829.95      850.09     28.35 o 
  -3   6   6      132.38      113.19      7.63 o 
  -2   6   6     1017.69     1027.85     26.28 o 
  -1   6   6      515.63      487.72     10.95 o 
   0   6   6     2400.28     2296.88     47.59 o 
   1   6   6      514.37      508.36     14.81 o 
   2   6   6     1220.23     1241.05     22.81 o 
   3   6   6      133.32      112.86      6.98 o 
   4   6   6      816.67      822.59     26.66 o 
   5   6   6      584.51      603.97     27.21 o 
   6   6   6      244.77      266.96     12.88 o 
   7   6   6        4.41       -2.50      5.61 o 
   8   6   6      159.19      189.91     18.60 o 
   9   6   6        7.39        3.75      8.07 o 
  -9   7   6       97.93       94.52     16.16 o 
  -8   7   6        3.68        6.38      8.34 o 
  -7   7   6      481.03      450.61     28.49 o 
  -6   7   6      376.51      379.61     19.33 o 
  -5   7   6     1347.13     1335.08     49.45 o 
  -4   7   6      753.65      745.58     25.22 o 
  -3   7   6     1032.41     1067.49     36.06 o 
  -2   7   6      328.89      329.50      9.53 o 
  -1   7   6     1064.50     1121.65     21.59 o 
   0   7   6       66.08       58.75      3.51 o 
   1   7   6      930.79     1026.73     32.11 o 
   2   7   6      308.11      311.93      7.99 o 
   3   7   6      936.12      929.30     21.94 o 
   4   7   6      687.15      654.26     24.26 o 
   5   7   6     1388.39     1415.23     56.36 o 
   6   7   6      394.64      391.61     17.84 o 
   7   7   6      397.79      370.16     20.81 o 
   8   7   6        9.49       14.82      7.26 o 
   9   7   6       97.08       88.40     15.02 o 
  -9   8   6       10.09        2.04      7.83 o 
  -8   8   6        6.12        9.32     14.16 o 
  -7   8   6      391.51      371.06     25.42 o 
  -6   8   6      218.14      199.52     18.17 o 
  -5   8   6      378.32      415.46     19.64 o 
  -4   8   6      365.26      355.06     15.71 o 
  -3   8   6      195.72      177.37      8.83 o 
  -2   8   6      101.17      105.45      6.36 o 
  -1   8   6      273.63      285.37      8.27 o 
   0   8   6       19.98       16.94      4.19 o 
   1   8   6      364.11      372.10     10.44 o 
   2   8   6      112.66      106.55      7.63 o 
   3   8   6      170.80      156.14      6.58 o 
   4   8   6      339.26      339.58     14.79 o 
   5   8   6      397.03      384.47     16.44 o 
   6   8   6      237.56      211.76     14.44 o 
   7   8   6      341.60      328.62     24.57 o 
   8   8   6       11.22        1.99      7.16 o 
   9   8   6       16.87       10.36     10.91 o 
  -8   9   6      102.52      100.27     14.12 o 
  -7   9   6       63.19       78.46     11.52 o 
  -6   9   6      440.09      451.11     29.65 o 
  -5   9   6       22.33       26.64      7.00 o 
  -4   9   6     1031.14     1064.82     37.45 o 
  -3   9   6      156.33      156.03      9.70 o 
  -2   9   6      919.95      955.51     31.49 o 
  -1   9   6      224.18      229.34      8.15 o 
   0   9   6      242.19      244.30      9.85 o 
   1   9   6      209.56      197.13      7.93 o 
   2   9   6     1116.55     1091.53     30.85 o 
   3   9   6      166.47      171.89      9.61 o 
   4   9   6     1022.48     1016.83     35.16 o 
   5   9   6       21.04       33.65      7.24 o 
   6   9   6      456.01      469.54     29.67 o 
   7   9   6       57.72       53.72     15.28 o 
   8   9   6      102.69       96.37     15.51 o 
  -8  10   6       23.17       32.69     11.20 o 
  -7  10   6       40.53       37.80     10.91 o 
  -6  10   6       12.39       12.96      7.57 o 
  -5  10   6      160.94      166.41     13.37 o 
  -4  10   6      283.95      277.15     15.54 o 
  -3  10   6      239.44      246.85     12.08 o 
  -2  10   6        8.54       11.15      4.64 o 
  -1  10   6      466.79      469.18     15.66 o 
   0  10   6      297.25      312.24     13.22 o 
   1  10   6      449.77      424.87     14.71 o 
   2  10   6        6.72        8.49      3.54 o 
   3  10   6      172.08      161.07     12.46 o 
   4  10   6      280.73      250.31     12.95 o 
   5  10   6      175.84      169.27     10.77 o 
   6  10   6        9.93       25.67      7.87 o 
   7  10   6       45.06       45.31     12.66 o 
   8  10   6       17.99       30.06     10.19 o 
  -7  11   6       61.96       67.00     12.14 o 
  -6  11   6        1.40       -5.57      5.57 o 
  -5  11   6      142.88      151.37     15.69 o 
  -4  11   6      130.74      126.54     10.67 o 
  -3  11   6      394.09      367.99     20.22 o 
  -2  11   6       35.37       62.57      6.74 o 
  -1  11   6      486.49      466.38     17.52 o 
   0  11   6      995.00      962.76     33.07 o 
   1  11   6      604.89      576.55     23.07 o 
   2  11   6       27.19       31.49      5.72 o 
   3  11   6      386.43      358.24     17.27 o 
   4  11   6      150.01      138.41     12.61 o 
   5  11   6      148.75      155.15     18.35 o 
   6  11   6        7.96        7.93     10.41 o 
   7  11   6       63.59       62.40     12.12 o 
  -7  12   6        9.28        1.99     12.60 o 
  -6  12   6       25.66       26.18     11.35 o 
  -5  12   6       47.71       62.97     11.04 o 
  -4  12   6       64.31       69.57      9.19 o 
  -3  12   6       65.37       74.43     10.60 o 
  -2  12   6      202.26      196.27     10.97 o 
  -1  12   6      108.06      127.23      7.39 o 
   0  12   6      292.65      292.26     12.17 o 
   1  12   6       98.97       86.48     10.26 o 
   2  12   6      162.46      168.07     10.58 o 
   3  12   6       67.42       73.44     11.73 o 
   4  12   6       54.77       72.56     12.46 o 
   5  12   6       45.76       56.81     11.65 o 
   6  12   6       28.24       43.51     10.29 o 
   7  12   6        8.02        7.73      8.06 o 
  -6  13   6        2.12        9.08     11.84 o 
  -5  13   6       99.32       98.28     19.92 o 
  -4  13   6       49.70       50.57      7.66 o 
  -3  13   6      125.96      113.89     11.08 o 
  -2  13   6       88.09       88.96      8.62 o 
  -1  13   6      442.44      447.26     17.68 o 
   0  13   6        3.05        8.76      5.88 o 
   1  13   6      462.73      442.33     22.60 o 
   2  13   6       92.22       73.77      9.73 o 
   3  13   6      123.27      123.68     15.65 o 
   4  13   6       39.43       35.20     11.58 o 
   5  13   6       86.11      101.97     14.47 o 
   6  13   6        3.18        1.70      7.68 o 
  -5  14   6       16.85       37.67     14.16 o 
  -4  14   6       33.29       46.16     16.90 o 
  -3  14   6       18.45       40.85     10.44 o 
  -2  14   6       34.45       20.18      7.00 o 
  -1  14   6       45.29       55.05      6.41 o 
   0  14   6       28.14       41.69      7.12 o 
   1  14   6       57.94       59.44      8.81 o 
   2  14   6       30.60       19.01     11.23 o 
   3  14   6       11.39       -5.29     10.24 o 
   4  14   6       41.70       47.16      9.85 o 
   5  14   6       21.97       18.80      8.65 o 
  -4  15   6       84.50       81.35     19.87 o 
  -3  15   6       35.20       26.66     14.94 o 
  -2  15   6       49.59       65.63     13.17 o 
  -1  15   6        2.13        2.90      6.54 o 
   0  15   6      103.98       94.62     12.08 o 
   1  15   6        3.19        8.78      6.86 o 
   2  15   6       43.42       45.70     11.94 o 
   3  15   6       41.34       62.08     10.64 o 
   4  15   6       86.56       86.04     13.92 o 
  -3  16   6       16.58       14.18     19.30 o 
  -2  16   6       20.27       33.12     12.84 o 
  -1  16   6       53.90       60.44     11.28 o 
   0  16   6        0.04       -5.74     11.08 o 
   1  16   6       46.98       58.54     14.34 o 
   2  16   6       24.47       40.89     13.41 o 
   3  16   6       22.77       12.50     10.28 o 
   1   0   7      820.54      929.77     15.49 o 
   2   0   7      807.62      771.13     15.78 o 
   3   0   7     3858.97     4165.38     91.77 o 
   4   0   7      125.01      135.48      6.26 o 
   5   0   7      812.60      844.93     24.29 o 
   6   0   7       60.30       69.62      6.03 o 
   7   0   7      597.28      560.01     21.31 o 
   8   0   7        8.92       44.36     15.67 o 
   9   0   7        6.66        7.27      7.54 o 
  10   0   7       65.36       39.84     14.08 o 
 -10   1   7      130.94      141.45     22.71 o 
  -9   1   7       83.81       84.21     12.09 o 
  -8   1   7      712.35      739.21     34.09 o 
  -7   1   7      331.76      331.89     18.23 o 
  -6   1   7      431.00      453.78     17.14 o 
  -5   1   7      554.15      559.36     19.37 o 
  -4   1   7      861.14      918.38     26.57 o 
  -3   1   7     1644.40     1659.69     40.04 o 
  -2   1   7     7870.89     7848.18    163.31 o 
  -1   1   7     2050.43     2091.95     45.90 o 
   0   1   7     1924.83     2086.08     29.53 o 
   1   1   7     1794.00     1756.44     32.42 o 
   2   1   7     7411.81     7552.02    181.49 o 
   3   1   7     1744.95     1785.06     37.28 o 
   4   1   7      861.51      872.43     20.41 o 
   5   1   7      486.36      477.07     14.97 o 
   6   1   7      499.77      529.08     17.60 o 
   7   1   7      328.05      363.38     18.97 o 
   8   1   7      707.22      698.54     35.09 o 
   9   1   7       64.69       69.97     12.71 o 
  10   1   7      134.35      123.63     21.85 o 
 -10   2   7       55.72       46.82     17.25 o 
  -9   2   7       71.29       72.28     12.36 o 
  -8   2   7       34.14       38.39     10.53 o 
  -7   2   7      202.81      197.00     13.50 o 
  -6   2   7     1566.99     1604.94     53.24 o 
  -5   2   7       65.51       81.41      6.55 o 
  -4   2   7      756.20      764.73     24.36 o 
  -3   2   7      733.91      743.17     22.98 o 
  -2   2   7     3096.37     3198.22     59.89 o 
  -1   2   7      348.52      306.88     11.29 o 
   0   2   7      249.80      287.14      7.97 o 
   1   2   7      341.79      314.30      8.33 o 
   2   2   7     2867.73     2857.58     65.77 o 
   3   2   7      864.75      890.22     21.03 o 
   4   2   7      848.69      845.21     18.35 o 
   5   2   7       41.24       54.00      5.19 o 
   6   2   7     1498.70     1512.59     42.73 o 
   7   2   7      224.82      227.89     14.58 o 
   8   2   7       22.39       41.67     10.63 o 
   9   2   7       68.45       76.47     18.01 o 
  10   2   7       69.70      107.31     23.46 o 
  -9   3   7      314.68      305.79     26.78 o 
  -8   3   7      236.89      228.42     19.49 o 
  -7   3   7      778.42      794.73     40.83 o 
  -6   3   7      285.83      303.05     15.89 o 
  -5   3   7      730.24      770.86     26.74 o 
  -4   3   7       56.52       75.92      7.72 o 
  -3   3   7     5063.62     5202.33    124.84 o 
  -2   3   7      376.33      367.73     10.68 o 
  -1   3   7     4187.02     4015.80    135.62 o 
   0   3   7        5.53        5.39      4.76 o 
   1   3   7     3820.12     3728.26     86.06 o 
   2   3   7      383.05      362.69      8.95 o 
   3   3   7     4641.68     4514.73     93.68 o 
   4   3   7       59.81       59.07      3.17 o 
   5   3   7      816.20      836.37     18.58 o 
   6   3   7      290.73      291.88     13.35 o 
   7   3   7      719.49      697.19     28.61 o 
   8   3   7      235.33      219.82     13.64 o 
   9   3   7      346.86      356.75     27.15 o 
  -9   4   7       40.09       60.44     12.30 o 
  -8   4   7      258.09      266.11     21.85 o 
  -7   4   7      323.69      346.28     23.86 o 
  -6   4   7      158.09      161.82     11.52 o 
  -5   4   7       29.02       40.27      5.57 o 
  -4   4   7      318.44      329.72     13.54 o 
  -3   4   7      982.62     1060.64     26.50 o 
  -2   4   7     1565.15     1604.84     36.02 o 
  -1   4   7      449.45      477.85      7.58 o 
   0   4   7     4932.30     4916.67    118.67 o 
   1   4   7      401.11      435.68     15.19 o 
   2   4   7     1518.09     1480.72     31.41 o 
   3   4   7      953.66      973.22     19.56 o 
   4   4   7      410.99      387.34      8.59 o 
   5   4   7       19.16       28.12      3.62 o 
   6   4   7      162.37      153.25     10.43 o 
   7   4   7      305.33      306.24     16.57 o 
   8   4   7      272.28      257.31     17.93 o 
   9   4   7       43.56       52.10     11.75 o 
  -9   5   7      142.39      154.21     18.02 o 
  -8   5   7       68.90       87.89     12.96 o 
  -7   5   7      871.82      890.11     43.49 o 
  -6   5   7     1312.60     1323.67     49.83 o 
  -5   5   7      297.24      321.67     16.00 o 
  -4   5   7      294.18      289.81     12.48 o 
  -3   5   7     1035.03     1050.02     26.91 o 
  -2   5   7     2685.63     2694.96     54.81 o 
  -1   5   7     1607.51     1572.11     25.78 o 
   0   5   7     4799.49     4521.90     78.13 o 
   1   5   7     1784.19     1728.40     38.47 o 
   2   5   7     2502.82     2427.80     52.18 o 
   3   5   7     1021.45      995.95     20.02 o 
   4   5   7      332.92      315.98     13.66 o 
   5   5   7      336.84      348.33     16.63 o 
   6   5   7     1270.60     1254.20     48.50 o 
   7   5   7      774.96      750.62     36.22 o 
   8   5   7       50.62       60.37      9.29 o 
   9   5   7      156.33      155.44     17.63 o 
  -9   6   7       71.34       71.98     14.64 o 
  -8   6   7        4.36        0.56      8.91 o 
  -7   6   7      270.98      276.19     21.59 o 
  -6   6   7        5.33       11.12      6.25 o 
  -5   6   7      417.94      428.22     19.70 o 
  -4   6   7     1264.20     1242.64     39.17 o 
  -3   6   7     1257.04     1284.57     33.93 o 
  -2   6   7      595.56      588.64     23.00 o 
  -1   6   7     2362.85     2357.12     41.88 o 
   0   6   7       99.47      105.70      3.61 o 
   1   6   7     2231.47     2205.04     55.06 o 
   2   6   7      579.31      609.31     14.57 o 
   3   6   7     1231.92     1168.67     23.24 o 
   4   6   7     1260.95     1207.43     39.42 o 
   5   6   7      374.15      409.01     19.08 o 
   6   6   7        7.35       24.31      7.11 o 
   7   6   7      283.79      259.87     13.83 o 
   8   6   7        3.01       -1.71      7.04 o 
   9   6   7       72.22       97.50     14.58 o 
  -9   7   7        4.70        3.35      8.33 o 
  -8   7   7      143.54      132.29     15.37 o 
  -7   7   7      134.55      121.64     19.15 o 
  -6   7   7      830.12      824.50     35.74 o 
  -5   7   7      227.34      234.24     13.30 o 
  -4   7   7      669.63      682.85     24.71 o 
  -3   7   7       76.00       92.69      6.55 o 
  -2   7   7      403.85      409.50     11.47 o 
  -1   7   7      787.59      789.43     16.23 o 
   0   7   7     1097.57      998.99     40.65 o 
   1   7   7      848.06      874.15     22.34 o 
   2   7   7      355.90      341.40      9.69 o 
   3   7   7      108.77      110.27      5.45 o 
   4   7   7      775.49      760.57     26.61 o 
   5   7   7      210.08      218.02     12.62 o 
   6   7   7      822.67      815.73     39.45 o 
   7   7   7      120.75       94.72     11.18 o 
   8   7   7      115.86      111.97     15.60 o 
   9   7   7        6.59        3.37      7.15 o 
  -8   8   7      104.02      108.54     16.66 o 
  -7   8   7       46.93       57.87     12.65 o 
  -6   8   7      304.67      301.24     18.08 o 
  -5   8   7      863.64      838.85     34.18 o 
  -4   8   7      586.10      579.69     22.85 o 
  -3   8   7       16.23       42.95      5.83 o 
  -2   8   7      278.62      309.92      9.94 o 
  -1   8   7      388.31      371.88     10.09 o 
   0   8   7       11.92       12.64      4.96 o 
   1   8   7      334.49      350.34     12.04 o 
   2   8   7      281.84      288.37      9.09 o 
   3   8   7       34.25       42.97      5.05 o 
   4   8   7      574.85      612.77     24.36 o 
   5   8   7      843.28      801.32     32.00 o 
   6   8   7      334.72      320.34     16.00 o 
   7   8   7       30.97       27.61      9.89 o 
   8   8   7      117.86      119.57     14.37 o 
  -8   9   7        3.90       27.66     15.66 o 
  -7   9   7      164.70      168.76     17.37 o 
  -6   9   7        9.54       12.23      5.83 o 
  -5   9   7      894.04      858.42     35.40 o 
  -4   9   7       18.00       15.54      4.80 o 
  -3   9   7      956.09      942.25     34.31 o 
  -2   9   7      272.32      275.97     10.24 o 
  -1   9   7      797.89      806.54     20.15 o 
   0   9   7      381.77      358.14     12.20 o 
   1   9   7      826.07      834.18     24.96 o 
   2   9   7      253.45      258.78     11.04 o 
   3   9   7      789.68      769.29     29.81 o 
   4   9   7       18.16       17.67      5.20 o 
   5   9   7      900.94      866.13     40.46 o 
   6   9   7       11.43       14.27      6.61 o 
   7   9   7      147.37      141.78     16.52 o 
   8   9   7        4.93       22.65      9.62 o 
  -8  10   7       72.25      113.03     31.69 o 
  -7  10   7       64.98       89.41     12.83 o 
  -6  10   7       24.41       18.53      7.36 o 
  -5  10   7       63.14       71.40     13.78 o 
  -4  10   7      771.55      737.13     30.38 o 
  -3  10   7      199.78      200.91     13.58 o 
  -2  10   7       94.69      112.48      6.91 o 
  -1  10   7       13.98       16.70      3.16 o 
   0  10   7     1827.37     1568.29     97.32 o 
   1  10   7       19.66       25.09      4.77 o 
   2  10   7      102.43      112.60      8.59 o 
   3  10   7      200.88      178.79     11.67 o 
   4  10   7      748.16      727.29     29.80 o 
   5  10   7       57.74       58.37      8.90 o 
   6  10   7       10.30       14.87     11.12 o 
   7  10   7       69.85       65.64     12.24 o 
   8  10   7       69.35       73.09     13.92 o 
  -7  11   7       19.58       26.69     12.74 o 
  -6  11   7       63.84       50.62     10.97 o 
  -5  11   7      180.59      189.40     15.28 o 
  -4  11   7      244.77      242.39     15.16 o 
  -3  11   7        4.39       26.16     10.00 o 
  -2  11   7      645.28      606.14     19.81 o 
  -1  11   7      497.48      476.04     15.68 o 
   0  11   7      129.99      152.51     10.56 o 
   1  11   7      501.14      494.81     23.43 o 
   2  11   7      602.49      564.96     24.59 o 
   3  11   7        0.21        0.56      5.70 o 
   4  11   7      215.13      210.52     14.24 o 
   5  11   7      192.66      188.47     23.15 o 
   6  11   7       69.04       84.23     11.32 o 
   7  11   7       23.06       12.50      9.67 o 
  -6  12   7       15.60       30.38     16.13 o 
  -5  12   7      131.01      140.19     12.92 o 
  -4  12   7       10.67       12.88      5.96 o 
  -3  12   7      131.10      140.24     10.72 o 
  -2  12   7        1.29       19.58      7.24 o 
  -1  12   7      633.79      617.89     19.74 o 
   0  12   7       32.94       34.51      5.85 o 
   1  12   7      622.11      575.29     27.27 o 
   2  12   7        0.39        6.59      6.69 o 
   3  12   7      145.80      129.79     10.37 o 
   4  12   7        8.91       15.31      6.47 o 
   5  12   7      112.35      135.22     21.15 o 
   6  12   7       17.49       35.21     10.16 o 
  -6  13   7       64.05       58.26     17.39 o 
  -5  13   7       11.33       -3.02     10.46 o 
  -4  13   7      156.54      128.32     21.01 o 
  -3  13   7       97.29       99.12     14.12 o 
  -2  13   7      218.28      177.69     17.42 o 
  -1  13   7       57.43       64.34      7.49 o 
   0  13   7      654.69      620.99     28.92 o 
   1  13   7       60.66       83.11      9.21 o 
   2  13   7      243.12      211.33     17.93 o 
   3  13   7       97.38      112.96     10.13 o 
   4  13   7      147.26      189.75     18.92 o 
   5  13   7       16.04       21.05     10.24 o 
   6  13   7       67.83       80.32     13.74 o 
  -5  14   7       42.03       21.91     16.99 o 
  -4  14   7       58.05       76.72     16.07 o 
  -3  14   7       98.53      109.72     16.42 o 
  -2  14   7        0.99        0.72      5.67 o 
  -1  14   7       77.80       95.06     11.96 o 
   0  14   7      180.17      180.99     16.54 o 
   1  14   7       77.24       77.33     13.33 o 
   2  14   7        1.18        2.57      6.11 o 
   3  14   7       85.03       81.67     22.68 o 
   4  14   7       55.90       55.77     13.12 o 
   5  14   7       40.82       56.13     10.67 o 
  -4  15   7       22.94       20.66     16.93 o 
  -3  15   7       75.99       65.77     15.98 o 
  -2  15   7       18.39       26.15     10.97 o 
  -1  15   7       58.98       55.11     11.79 o 
   0  15   7        7.57       -4.80      6.46 o 
   1  15   7       67.07       69.61     12.66 o 
   2  15   7       21.49       53.60     11.31 o 
   3  15   7       80.65       96.44     19.60 o 
   4  15   7       20.46       41.00     12.57 o 
  -2  16   7       10.26       16.64      9.53 o 
  -1  16   7       11.59       -0.17      9.87 o 
   0  16   7       40.71       40.38     14.43 o 
   1  16   7       10.58       22.45     16.29 o 
   2  16   7        9.76       -7.64     11.61 o 
   0   0   8     1012.80     1036.78     23.99 o 
   1   0   8        2.76        7.71      1.49 o 
   2   0   8     4125.52     4130.83     87.35 o 
   3   0   8     1241.68     1268.92     32.67 o 
   4   0   8     1291.60     1330.65     33.89 o 
   5   0   8       54.24       69.17      5.23 o 
   6   0   8     1834.38     1882.44     56.04 o 
   7   0   8      191.89      189.54     13.77 o 
   8   0   8      283.76      326.19     19.18 o 
   9   0   8        2.67       17.31     11.21 o 
  -9   1   8       11.75       13.90      7.57 o 
  -8   1   8       25.45       18.28      6.56 o 
  -7   1   8      157.05      175.07     11.95 o 
  -6   1   8      537.47      567.43     24.00 o 
  -5   1   8      969.91     1005.96     34.09 o 
  -4   1   8      171.05      177.99      7.91 o 
  -3   1   8      766.10      778.56     21.63 o 
  -2   1   8      213.56      237.15      6.61 o 
  -1   1   8     1042.87     1064.59     17.67 o 
   0   1   8       77.58       81.13      3.01 o 
   1   1   8     1069.48     1053.19     20.35 o 
   2   1   8      231.81      245.41      8.38 o 
   3   1   8      858.45      871.63     20.48 o 
   4   1   8      155.83      177.06      7.04 o 
   5   1   8      991.41     1036.92     26.07 o 
   6   1   8      561.32      542.77     17.03 o 
   7   1   8      170.10      195.08     13.94 o 
   8   1   8       22.73       18.68      6.64 o 
   9   1   8        8.86       -2.72      7.41 o 
  -9   2   8       22.25       38.38     10.82 o 
  -8   2   8      164.58      162.13     17.44 o 
  -7   2   8      797.35      878.56     36.04 o 
  -6   2   8      136.16      157.41     11.98 o 
  -5   2   8     1292.01     1324.28     43.60 o 
  -4   2   8      452.23      487.60     15.74 o 
  -3   2   8     2158.64     2150.03     48.50 o 
  -2   2   8     1573.15     1642.92     31.79 o 
  -1   2   8     4882.43     4794.40     80.04 o 
   0   2   8      375.68      376.36     10.37 o 
   1   2   8     4805.74     4843.75    114.17 o 
   2   2   8     1537.05     1544.21     33.43 o 
   3   2   8     2006.65     1976.90     51.23 o 
   4   2   8      370.61      378.02     13.46 o 
   5   2   8     1321.92     1352.70     32.83 o 
   6   2   8      188.44      187.65     11.05 o 
   7   2   8      750.32      784.32     30.99 o 
   8   2   8      179.62      167.93     11.45 o 
   9   2   8       34.79       43.88     11.00 o 
  -9   3   8        8.38       13.69      8.85 o 
  -8   3   8       23.32       36.73      9.80 o 
  -7   3   8       16.57       31.55     10.95 o 
  -6   3   8      376.09      367.74     17.58 o 
  -5   3   8      146.27      156.83     11.37 o 
  -4   3   8      312.73      340.11     15.52 o 
  -3   3   8     1443.45     1428.38     33.22 o 
  -2   3   8     1443.07     1470.55     27.91 o 
  -1   3   8      507.66      446.12     15.66 o 
   0   3   8     1767.98     1649.73     39.33 o 
   1   3   8      487.23      450.24     12.76 o 
   2   3   8     1402.33     1387.90     34.56 o 
   3   3   8     1458.51     1388.16     31.29 o 
   4   3   8      367.82      373.41      9.75 o 
   5   3   8      145.03      149.91      5.70 o 
   6   3   8      358.65      334.22     14.15 o 
   7   3   8       15.91       20.99      7.59 o 
   8   3   8       35.37       52.61      8.21 o 
   9   3   8        8.61       13.71      8.36 o 
  -9   4   8      153.83      141.02     19.09 o 
  -8   4   8       30.28       54.11     10.78 o 
  -7   4   8      749.11      785.66     36.27 o 
  -6   4   8      649.34      627.92     28.06 o 
  -5   4   8      740.82      801.30     30.03 o 
  -4   4   8      257.67      287.51     13.92 o 
  -3   4   8     1849.61     1896.62     43.97 o 
  -2   4   8     1742.67     1688.65     33.15 o 
  -1   4   8     2279.60     2148.05     47.17 o 
   0   4   8      804.78      813.60     22.22 o 
   1   4   8     2250.36     2113.98     71.04 o 
   2   4   8     1712.41     1641.93     36.47 o 
   3   4   8     1946.97     1861.43     44.96 o 
   4   4   8      314.73      330.14      9.51 o 
   5   4   8      892.53      890.03     25.75 o 
   6   4   8      695.71      685.30     28.98 o 
   7   4   8      715.48      745.68     35.02 o 
   8   4   8       49.52       51.81      7.82 o 
   9   4   8      153.84      146.94     17.24 o 
  -9   5   8       74.49       79.17     15.16 o 
  -8   5   8       82.34       98.53     14.40 o 
  -7   5   8       24.15       23.91      7.83 o 
  -6   5   8      388.36      363.47     23.09 o 
  -5   5   8      440.67      459.21     20.39 o 
  -4   5   8      608.86      599.76     25.19 o 
  -3   5   8      336.34      359.78     11.29 o 
  -2   5   8      540.73      560.38     12.73 o 
  -1   5   8      516.10      464.56     18.53 o 
   0   5   8     1704.43     1661.28     43.51 o 
   1   5   8      460.59      470.33     17.12 o 
   2   5   8      501.46      493.09     13.85 o 
   3   5   8      345.28      326.05      9.01 o 
   4   5   8      662.56      638.78     14.13 o 
   5   5   8      423.42      442.24     20.08 o 
   6   5   8      365.65      323.30     18.49 o 
   7   5   8       29.74       35.67      7.35 o 
   8   5   8       87.81       87.94     11.06 o 
   9   5   8       76.93       75.34     17.67 o 
  -9   6   8       12.85       17.83     11.18 o 
  -8   6   8      289.60      316.79     24.30 o 
  -7   6   8       56.22       75.12      9.15 o 
  -6   6   8      958.03      977.58     40.54 o 
  -5   6   8       39.80       42.34      6.97 o 
  -4   6   8     1254.00     1220.48     48.24 o 
  -3   6   8      251.56      243.88      9.17 o 
  -2   6   8     2133.49     2120.86     48.22 o 
  -1   6   8      137.82      127.62      7.40 o 
   0   6   8     2850.61     2776.12     74.05 o 
   1   6   8      135.91      140.60      6.16 o 
   2   6   8     2374.84     2395.62     53.54 o 
   3   6   8      258.85      242.64      8.86 o 
   4   6   8     1471.28     1503.43     48.92 o 
   5   6   8       31.94       33.23      6.71 o 
   6   6   8      990.52      999.46     42.28 o 
   7   6   8       49.11       69.37      8.88 o 
   8   6   8      261.38      260.59     19.70 o 
   9   6   8       13.84       39.87     20.73 o 
  -8   7   8       19.79       38.24      9.66 o 
  -7   7   8       93.19       86.86     12.30 o 
  -6   7   8       29.55       34.33      7.47 o 
  -5   7   8       94.12       89.59      8.81 o 
  -4   7   8      127.99      116.81     11.01 o 
  -3   7   8      569.55      546.75     18.35 o 
  -2   7   8      305.50      309.22      9.43 o 
  -1   7   8      395.07      396.61     10.01 o 
   0   7   8       53.99       55.52      5.97 o 
   1   7   8      341.48      359.80     13.08 o 
   2   7   8      299.50      296.50     10.44 o 
   3   7   8      581.48      571.77     16.99 o 
   4   7   8      126.31      108.83     10.29 o 
   5   7   8       80.15       88.86      9.16 o 
   6   7   8       31.97       49.02      7.08 o 
   7   7   8       93.91       93.19     15.28 o 
   8   7   8       21.66       21.90      9.64 o 
  -8   8   8       74.09       86.76     15.65 o 
  -7   8   8      322.12      311.27     23.89 o 
  -6   8   8       79.55       95.94     10.65 o 
  -5   8   8      527.26      477.06     22.53 o 
  -4   8   8      743.81      722.87     33.65 o 
  -3   8   8      762.63      761.06     24.27 o 
  -2   8   8      102.12      108.10      6.61 o 
  -1   8   8     1512.95     1387.88     32.10 o 
   0   8   8     1445.86     1370.92     41.43 o 
   1   8   8     1680.31     1636.18     44.18 o 
   2   8   8       86.97       81.86      5.14 o 
   3   8   8      853.58      807.41     23.34 o 
   4   8   8      780.81      790.01     31.35 o 
   5   8   8      583.02      561.78     24.87 o 
   6   8   8       88.69       95.29      9.03 o 
   7   8   8      296.53      305.21     24.32 o 
   8   8   8       83.28      102.20     15.68 o 
  -8   9   8       51.73       42.87     16.80 o 
  -7   9   8       10.10        9.20      6.78 o 
  -6   9   8        8.44       18.04      9.68 o 
  -5   9   8       24.90       29.52      7.17 o 
  -4   9   8      233.02      254.89     16.68 o 
  -3   9   8       62.18       67.96      5.93 o 
  -2   9   8       78.19       84.18      4.96 o 
  -1   9   8      196.91      203.75      9.84 o 
   0   9   8      769.24      799.61     32.93 o 
   1   9   8      211.08      220.46      9.66 o 
   2   9   8       61.79       69.82      7.16 o 
   3   9   8       58.77       54.39      7.55 o 
   4   9   8      257.10      279.54     15.47 o 
   5   9   8       27.39       40.85      9.64 o 
   6   9   8        3.88       18.19     13.18 o 
   7   9   8        9.10       -4.73     10.75 o 
   8   9   8       57.68       40.23     10.67 o 
  -7  10   8      105.03      101.47     29.97 o 
  -6  10   8       81.67       89.27     10.23 o 
  -5  10   8      367.49      353.14     19.70 o 
  -4  10   8      217.60      200.40     14.78 o 
  -3  10   8      693.81      695.09     25.91 o 
  -2  10   8      333.27      321.79     11.73 o 
  -1  10   8      628.18      617.85     18.95 o 
   0  10   8       63.65       69.68      6.08 o 
   1  10   8      561.50      560.36     20.83 o 
   2  10   8      358.38      351.35     16.28 o 
   3  10   8      676.59      724.79     29.88 o 
   4  10   8      204.93      214.56     14.05 o 
   5  10   8      359.62      322.96     17.42 o 
   6  10   8       73.37       79.78     17.16 o 
   7  10   8      113.65      108.86     14.84 o 
  -7  11   8        8.67       11.26     12.26 o 
  -6  11   8       49.50       35.24     11.94 o 
  -5  11   8       67.01       71.77     10.39 o 
  -4  11   8       13.25        0.75      4.38 o 
  -3  11   8      165.52      168.58     10.67 o 
  -2  11   8      120.11      127.75      7.19 o 
  -1  11   8        3.88        9.16      3.40 o 
   0  11   8        6.42       24.36     10.81 o 
   1  11   8        2.48        2.98      5.06 o 
   2  11   8      134.56      119.60      9.54 o 
   3  11   8      173.10      173.88     12.31 o 
   4  11   8        8.10       30.55     10.03 o 
   5  11   8       60.95       58.84     13.20 o 
   6  11   8       55.15       67.79     18.36 o 
   7  11   8       11.85        6.25      8.76 o 
  -6  12   8       65.95       78.45     21.46 o 
  -5  12   8       13.13        4.72      7.22 o 
  -4  12   8      290.61      288.52     24.18 o 
  -3  12   8       93.28       79.37     12.28 o 
  -2  12   8      290.34      304.18     17.51 o 
  -1  12   8       43.16       64.32     10.12 o 
   0  12   8      597.61      576.98     25.07 o 
   1  12   8       39.25       46.53      7.74 o 
   2  12   8      275.16      271.28     21.34 o 
   3  12   8      101.60       79.70     17.80 o 
   4  12   8      282.58      294.35     20.97 o 
   5  12   8       10.36       -5.33     12.25 o 
   6  12   8       89.00      113.19     15.75 o 
  -5  13   8        4.30       16.47      8.83 o 
  -4  13   8       20.82       36.38     14.38 o 
  -3  13   8       55.08       60.94      9.62 o 
  -2  13   8        1.95        8.57      5.16 o 
  -1  13   8       56.46       63.76      8.91 o 
   0  13   8       86.89       65.90     10.17 o 
   1  13   8       61.47       58.48      9.00 o 
   2  13   8        1.76        2.28      6.80 o 
   3  13   8       43.19       51.64      9.36 o 
   4  13   8       21.90       13.78     11.08 o 
   5  13   8        7.56        3.50     11.18 o 
  -4  14   8       96.48      116.09     31.81 o 
  -3  14   8      118.47      115.47     13.87 o 
  -2  14   8      111.26      105.69     13.40 o 
  -1  14   8       57.11       67.84     12.07 o 
   0  14   8       81.85      106.23     12.64 o 
   1  14   8       67.50       78.95     13.64 o 
   2  14   8      127.45      116.91     14.45 o 
   3  14   8      116.79      115.90     41.44 o 
   4  14   8      100.33      111.49     16.48 o 
  -3  15   8       26.09       29.24     12.98 o 
  -2  15   8       16.15       31.76     17.99 o 
  -1  15   8       17.61       19.04      8.42 o 
   0  15   8       78.73       80.52     14.06 o 
   1  15   8       19.39        6.17      9.23 o 
   2  15   8       12.43       11.17     11.04 o 
   3  15   8       24.67       40.35     17.07 o 
  -1  16   8       34.23       57.89     12.96 o 
   0  16   8        7.15        1.99     13.81 o 
   1  16   8       34.70       20.40     14.39 o 
   1   0   9     1202.59     1188.08     22.84 o 
   2   0   9      111.96       98.21      4.39 o 
   3   0   9     1342.20     1378.93     36.97 o 
   4   0   9        2.21        6.24      3.47 o 
   5   0   9      686.65      699.51     23.07 o 
   6   0   9      140.00      162.61      9.65 o 
   7   0   9       50.24       45.97      5.96 o 
   8   0   9       31.64       50.77     11.60 o 
   9   0   9       18.46       51.59     19.77 o 
  -9   1   9       11.78        5.64      9.36 o 
  -8   1   9      143.69      158.48     18.92 o 
  -7   1   9      435.51      420.53     21.62 o 
  -6   1   9     2148.45     2081.97     75.07 o 
  -5   1   9      281.55      295.16     12.68 o 
  -4   1   9     1319.82     1351.11     34.86 o 
  -3   1   9     1564.35     1638.94     39.79 o 
  -2   1   9     5063.27     5118.85    110.70 o 
  -1   1   9     1074.24     1131.61     18.66 o 
   0   1   9     3326.13     3218.26     55.06 o 
   1   1   9      876.12      914.69     19.95 o 
   2   1   9     4906.74     4804.99    126.31 o 
   3   1   9     1651.16     1740.50     41.44 o 
   4   1   9     1142.14     1156.14     32.20 o 
   5   1   9      274.42      267.93     11.10 o 
   6   1   9     2195.80     2219.44     67.11 o 
   7   1   9      371.99      366.08     18.25 o 
   8   1   9      195.06      206.98     15.73 o 
   9   1   9       19.36       31.63      9.89 o 
  -9   2   9       27.08       20.88     10.44 o 
  -8   2   9       14.79       38.39     13.97 o 
  -7   2   9      129.78      140.44     12.25 o 
  -6   2   9        7.02        7.48      5.49 o 
  -5   2   9      512.87      535.11     19.49 o 
  -4   2   9      181.48      194.55      9.45 o 
  -3   2   9      817.71      824.51     20.95 o 
  -2   2   9      887.62      859.20     22.95 o 
  -1   2   9     2015.06     1907.42     56.29 o 
   0   2   9      181.04      162.10      6.72 o 
   1   2   9     2012.59     1904.94     46.01 o 
   2   2   9      869.11      858.52     20.16 o 
   3   2   9      816.37      814.15     21.29 o 
   4   2   9      188.95      176.53      8.94 o 
   5   2   9      518.81      539.19     19.03 o 
   6   2   9        8.15       20.79      6.10 o 
   7   2   9      129.95      136.74     10.91 o 
   8   2   9       14.92       25.32      7.49 o 
   9   2   9       27.82       30.88     14.27 o 
  -9   3   9      111.27      103.97     19.21 o 
  -8   3   9        8.11       -0.34      6.75 o 
  -7   3   9      931.91      927.48     40.70 o 
  -6   3   9       56.10       58.09      9.13 o 
  -5   3   9     1335.13     1345.71     47.71 o 
  -4   3   9       96.07      112.86      7.35 o 
  -3   3   9     2992.94     3094.36     71.67 o 
  -2   3   9      843.56      805.93     16.08 o 
  -1   3   9     7636.66     7643.50    210.87 o 
   0   3   9     2265.06     2334.43     59.53 o 
   1   3   9     7273.08     7003.88    192.60 o 
   2   3   9      853.18      804.63     19.71 o 
   3   3   9     2822.46     2841.43     77.62 o 
   4   3   9       90.07       91.64      5.25 o 
   5   3   9     1401.89     1395.28     34.32 o 
   6   3   9       56.02       66.45      7.57 o 
   7   3   9      879.38      874.71     41.56 o 
   8   3   9        8.88       11.28      5.46 o 
   9   3   9      120.38      108.23     14.50 o 
  -9   4   9       15.02        7.92      8.86 o 
  -8   4   9       26.70       47.39     10.57 o 
  -7   4   9      112.65       94.94     10.71 o 
  -6   4   9       35.85       49.87      7.35 o 
  -5   4   9       16.36       25.94      5.19 o 
  -4   4   9       83.38       94.97      6.64 o 
  -3   4   9       10.30       18.08      5.79 o 
  -2   4   9        5.83        5.22      1.51 o 
  -1   4   9      382.86      406.69     14.97 o 
   0   4   9     1267.68     1326.06     36.22 o 
   1   4   9      362.53      377.62     13.21 o 
   2   4   9        4.89        3.98      3.65 o 
   3   4   9        9.94       20.25      3.09 o 
   4   4   9       89.70       86.84      4.99 o 
   5   4   9       21.04       26.62      5.57 o 
   6   4   9       36.81       55.98      7.63 o 
   7   4   9      120.00      104.58     11.38 o 
   8   4   9       24.29       44.30      7.44 o 
   9   4   9       14.53       13.58     13.83 o 
  -9   5   9       34.71       24.66     10.97 o 
  -8   5   9      184.37      183.85     20.23 o 
  -7   5   9      496.20      510.19     26.15 o 
  -6   5   9      422.48      439.13     21.95 o 
  -5   5   9     1145.04     1204.72     43.17 o 
  -4   5   9      285.95      312.82     12.46 o 
  -3   5   9      443.76      416.43     12.66 o 
  -2   5   9     3073.23     3023.11     77.19 o 
  -1   5   9     1344.46     1371.02     38.46 o 
   0   5   9      495.78      496.82     16.42 o 
   1   5   9     1311.47     1241.77     66.73 o 
   2   5   9     3042.23     3015.29     73.66 o 
   3   5   9      465.19      417.73     11.94 o 
   4   5   9      345.87      331.38     11.76 o 
   5   5   9     1149.13     1168.14     45.17 o 
   6   5   9      433.91      432.89     21.82 o 
   7   5   9      414.59      435.32     25.06 o 
   8   5   9      187.91      207.11     17.10 o 
   9   5   9       39.90       31.43     13.72 o 
  -8   6   9       19.85       36.52     10.91 o 
  -7   6   9      188.94      196.93     15.41 o 
  -6   6   9       65.37       73.82      9.51 o 
  -5   6   9       99.61      102.27      8.26 o 
  -4   6   9      107.82      105.26      7.36 o 
  -3   6   9      128.85      128.51      6.02 o 
  -2   6   9       38.64       31.16      3.54 o 
  -1   6   9       61.80       59.37      5.80 o 
   0   6   9       79.64       82.73      6.28 o 
   1   6   9       68.40       68.64      6.43 o 
   2   6   9       37.19       37.13      4.36 o 
   3   6   9      127.78      115.89      7.25 o 
   4   6   9      102.18      111.86      9.54 o 
   5   6   9      108.26      109.25     10.61 o 
   6   6   9       62.13       75.23      9.60 o 
   7   6   9      182.81      200.46     15.34 o 
   8   6   9       21.24       37.26      9.98 o 
  -8   7   9      222.05      225.61     26.03 o 
  -7   7   9       56.75       69.95     10.54 o 
  -6   7   9      348.76      357.70     19.73 o 
  -5   7   9      101.15      121.88     10.47 o 
  -4   7   9     1796.75     1780.25     58.36 o 
  -3   7   9      584.09      534.37     16.24 o 
  -2   7   9      709.57      711.69     21.29 o 
  -1   7   9      135.17      146.96      9.54 o 
   0   7   9      850.80      826.43     26.89 o 
   1   7   9      179.27      178.07      8.23 o 
   2   7   9      736.40      723.69     20.32 o 
   3   7   9      597.37      547.94     18.66 o 
   4   7   9     1817.39     1798.54     65.30 o 
   5   7   9       69.95       85.07      9.17 o 
   6   7   9      273.52      276.44     18.06 o 
   7   7   9       57.92       79.14     13.24 o 
   8   7   9      223.69      259.77     24.55 o 
  -8   8   9        8.72       -3.50     13.34 o 
  -7   8   9        5.48        2.74      7.66 o 
  -6   8   9        3.02       10.33      7.37 o 
  -5   8   9      126.32      127.17     12.27 o 
  -4   8   9        5.36        5.27      4.09 o 
  -3   8   9      461.43      423.68     14.31 o 
  -2   8   9       72.24       79.81      8.70 o 
  -1   8   9      169.04      163.06     11.06 o 
   0   8   9      263.84      230.91     11.59 o 
   1   8   9      173.75      176.02      8.69 o 
   2   8   9       66.90       71.52      6.90 o 
   3   8   9      458.40      436.64     15.88 o 
   4   8   9        3.85        5.66      8.77 o 
   5   8   9      125.73      116.98     10.68 o 
   6   8   9        2.86        2.23      5.28 o 
   7   8   9        5.58       12.04     33.96 o 
   8   8   9        6.93        5.97      8.89 o 
  -7   9   9      136.21      110.41     18.38 o 
  -6   9   9       33.94       23.50      9.30 o 
  -5   9   9      249.44      247.48     19.35 o 
  -4   9   9      132.18      130.66      9.78 o 
  -3   9   9      761.83      762.54     29.57 o 
  -2   9   9      361.91      382.90     20.35 o 
  -1   9   9      320.48      314.87     16.81 o 
   0   9   9      419.11      381.88     17.08 o 
   1   9   9      386.61      360.11     14.96 o 
   2   9   9      342.30      321.83     16.14 o 
   3   9   9      728.28      751.16     34.77 o 
   4   9   9      147.77      155.59     12.24 o 
   5   9   9      223.21      233.56     15.98 o 
   6   9   9       36.96       47.39      9.02 o 
   7   9   9      155.18      162.10     22.17 o 
  -7  10   9        3.95       -5.59     12.12 o 
  -6  10   9       11.58       10.76     15.79 o 
  -5  10   9       87.28       89.19     23.76 o 
  -4  10   9       26.59       17.21     11.34 o 
  -3  10   9       68.19       76.80     10.14 o 
  -2  10   9       47.15       49.81      7.19 o 
  -1  10   9       89.33       97.51      9.81 o 
   0  10   9       70.50       50.24      8.07 o 
   1  10   9       83.63       86.58      9.51 o 
   2  10   9       47.08       54.62      6.80 o 
   3  10   9       64.63       72.20      9.50 o 
   4  10   9       25.06       36.85      6.85 o 
   5  10   9       87.61       77.76      9.90 o 
   6  10   9       11.90       36.26     10.08 o 
   7  10   9        3.58       26.70     10.60 o 
  -6  11   9       58.54       62.96     14.93 o 
  -5  11   9       81.52       77.57     18.42 o 
  -4  11   9      326.79      323.16     24.76 o 
  -3  11   9      237.95      241.52     18.68 o 
  -2  11   9      199.68      215.75     14.44 o 
  -1  11   9      243.31      253.18     16.07 o 
   0  11   9      449.69      414.93     26.17 o 
   1  11   9      251.74      261.58     19.60 o 
   2  11   9      208.07      212.56     13.39 o 
   3  11   9      201.89      180.78     15.94 o 
   4  11   9      265.67      273.50     17.94 o 
   5  11   9       80.64       95.80     16.64 o 
   6  11   9       79.46       92.12     16.92 o 
  -6  12   9       22.15       20.67     16.19 o 
  -5  12   9       35.83       42.78     12.35 o 
  -4  12   9        5.92       11.16      9.88 o 
  -3  12   9       31.79       16.13      8.07 o 
  -2  12   9       20.74        9.95      7.93 o 
  -1  12   9       89.30       88.08      9.20 o 
   0  12   9       51.57       55.27      9.06 o 
   1  12   9       92.36       87.85      9.39 o 
   2  12   9       21.70       20.88      7.95 o 
   3  12   9       27.27       24.51      7.11 o 
   4  12   9        5.71       -5.28      5.28 o 
   5  12   9       38.67       56.23     18.30 o 
   6  12   9       23.03       41.82     12.48 o 
  -5  13   9       19.06       24.38     11.78 o 
  -4  13   9      279.22      269.28     23.09 o 
  -3  13   9       10.37       19.28     14.06 o 
  -2  13   9       40.27       37.64      9.97 o 
  -1  13   9      102.14      108.39     11.69 o 
   0  13   9      305.51      301.98     21.70 o 
   1  13   9       92.22      147.40     23.73 o 
   2  13   9       62.34       67.30     11.29 o 
   3  13   9        5.80       11.43      6.50 o 
   4  13   9      282.25      267.84     38.32 o 
   5  13   9       20.51       34.16     17.11 o 
  -4  14   9       21.72       27.00      9.86 o 
  -3  14   9       14.58       16.31      8.45 o 
  -2  14   9        7.01       -5.97      8.82 o 
  -1  14   9       13.28       11.55      8.01 o 
   0  14   9       55.09       51.21     11.13 o 
   1  14   9       13.56       18.55      9.16 o 
   2  14   9        8.44       18.23     13.38 o 
   3  14   9       14.51       11.70     14.12 o 
   4  14   9       21.73       13.54     13.85 o 
  -2  15   9       14.53       38.46     11.23 o 
  -1  15   9       87.74       81.86     13.84 o 
   0  15   9        0.19        4.07      7.75 o 
   1  15   9       97.93       97.44     14.83 o 
   2  15   9       15.38       20.66     10.60 o 
   0   0  10     2548.16     2275.30    101.67 o 
   1   0  10     2334.15     2172.86     56.43 o 
   2   0  10     1939.02     1954.10     42.98 o 
   3   0  10      272.58      280.01      9.62 o 
   4   0  10      175.87      189.36      9.09 o 
   5   0  10        7.63       14.85      4.31 o 
   6   0  10     1705.42     1808.78     60.38 o 
   7   0  10      260.86      278.56     19.59 o 
   8   0  10       39.71       43.30      9.47 o 
   9   0  10        3.15       -2.03      7.96 o 
  -9   1  10       24.23       33.35     14.99 o 
  -8   1  10       41.59       58.14      9.47 o 
  -7   1  10      225.85      229.83     14.16 o 
  -6   1  10       76.49       85.97      8.24 o 
  -5   1  10       60.95       72.03     10.57 o 
  -4   1  10      887.18      932.16     38.50 o 
  -3   1  10      309.59      314.66      9.59 o 
  -2   1  10      362.29      334.13     11.60 o 
  -1   1  10     1113.13     1040.19     24.03 o 
   0   1  10      162.29      152.22      3.98 o 
   1   1  10     1119.93     1053.11     22.89 o 
   2   1  10      333.28      332.21     10.18 o 
   3   1  10      313.11      285.40     15.06 o 
   4   1  10      936.13      968.36     27.56 o 
   5   1  10       55.72       50.09      5.47 o 
   6   1  10       68.35       80.93      7.41 o 
   7   1  10      224.13      256.98     18.44 o 
   8   1  10       36.25       45.53     10.92 o 
   9   1  10       27.15       26.42     13.09 o 
  -9   2  10      153.71      141.81     18.91 o 
  -8   2  10       36.10       42.60      9.44 o 
  -7   2  10      406.03      399.11     19.90 o 
  -6   2  10      495.07      498.76     21.23 o 
  -5   2  10      510.31      558.28     20.68 o 
  -4   2  10      121.48      138.31      8.00 o 
  -3   2  10     1973.08     2033.00     47.71 o 
  -2   2  10      624.16      651.73     25.01 o 
  -1   2  10     1281.02     1270.94     38.89 o 
   0   2  10      322.20      330.79     11.56 o 
   1   2  10     1114.18     1045.70     28.41 o 
   2   2  10      498.31      526.52     18.06 o 
   3   2  10     1739.67     1770.64     47.49 o 
   4   2  10      168.66      169.31      7.66 o 
   5   2  10      501.81      516.37     19.03 o 
   6   2  10      473.72      448.89     24.64 o 
   7   2  10      438.29      466.69     28.39 o 
   8   2  10       44.42       38.06     10.53 o 
   9   2  10      159.91      156.55     22.05 o 
  -9   3  10        0.61        5.82      7.85 o 
  -8   3  10       67.39       82.01     15.17 o 
  -7   3  10        2.51       13.72      5.57 o 
  -6   3  10      806.30      813.31     31.29 o 
  -5   3  10      229.65      244.72     11.08 o 
  -4   3  10      506.48      520.14     17.57 o 
  -3   3  10      355.34      341.04     10.32 o 
  -2   3  10     1527.94     1489.81     35.65 o 
  -1   3  10      139.93      166.12     20.44 o 
   0   3  10       12.72        6.42      4.49 o 
   1   3  10      144.81      137.14      7.88 o 
   2   3  10     1387.24     1354.03     34.58 o 
   3   3  10      361.47      352.74     12.87 o 
   4   3  10      582.96      587.04     16.93 o 
   5   3  10      221.13      199.39      9.36 o 
   6   3  10      756.83      744.60     33.05 o 
   7   3  10        1.91        4.43      7.12 o 
   8   3  10       46.98       59.97     10.32 o 
   9   3  10        0.56       -5.19      6.46 o 
  -9   4  10       77.64       74.92     18.74 o 
  -8   4  10       87.95      107.72     14.59 o 
  -7   4  10      281.09      281.60     16.90 o 
  -6   4  10      296.81      305.59     18.19 o 
  -5   4  10      879.05      916.65     32.34 o 
  -4   4  10      275.44      280.70     10.34 o 
  -3   4  10     1341.32     1321.63     32.50 o 
  -2   4  10     2034.06     2020.08     68.55 o 
  -1   4  10     2016.66     2043.10     57.90 o 
   0   4  10       55.74       58.01      5.41 o 
   1   4  10     1822.00     1759.80     51.85 o 
   2   4  10     1889.41     1874.79     53.96 o 
   3   4  10     1540.85     1489.83     36.85 o 
   4   4  10      214.90      208.26      8.56 o 
   5   4  10      759.64      695.83     37.41 o 
   6   4  10      305.03      299.69     21.77 o 
   7   4  10      286.95      284.24     18.64 o 
   8   4  10      102.51       91.06     12.67 o 
   9   4  10       72.70       82.46     17.04 o 
  -8   5  10      110.10      120.63     16.53 o 
  -7   5  10      200.87      197.10     15.23 o 
  -6   5  10       38.11       38.74      6.90 o 
  -5   5  10      677.89      648.46     27.46 o 
  -4   5  10      230.50      240.92     10.18 o 
  -3   5  10      150.77      140.61      7.40 o 
  -2   5  10      301.43      315.01     15.18 o 
  -1   5  10       39.74       43.45      4.98 o 
   0   5  10      205.67      203.39      9.41 o 
   1   5  10       20.13       21.82      4.58 o 
   2   5  10      264.50      247.48      9.62 o 
   3   5  10      137.65      133.03      6.53 o 
   4   5  10      265.44      249.53     13.60 o 
   5   5  10      700.92      710.10     35.01 o 
   6   5  10       29.33       27.21      8.10 o 
   7   5  10      170.13      174.69     16.34 o 
   8   5  10      105.94      130.67     18.34 o 
  -8   6  10      191.20      216.95     32.68 o 
  -7   6  10        6.17        8.06      6.51 o 
  -6   6  10      548.42      587.19     26.94 o 
  -5   6  10      115.75      125.80      9.24 o 
  -4   6  10      794.71      760.74     24.24 o 
  -3   6  10      240.88      252.09     15.54 o 
  -2   6  10     2231.56     2169.90     84.09 o 
  -1   6  10      140.90      132.75      8.31 o 
   0   6  10      709.89      670.79     23.55 o 
   1   6  10      133.78      127.49      7.77 o 
   2   6  10     2371.07     2298.38     61.37 o 
   3   6  10      252.18      239.77      9.07 o 
   4   6  10      901.00      878.82     36.46 o 
   5   6  10      112.98      127.82     12.03 o 
   6   6  10      508.01      525.69     28.36 o 
   7   6  10        4.66       13.79      6.12 o 
   8   6  10      215.66      226.05     18.67 o 
  -8   7  10       24.90        5.00     15.87 o 
  -7   7  10       80.93       89.88     13.10 o 
  -6   7  10      160.00      159.24     12.49 o 
  -5   7  10       22.07       26.83      7.21 o 
  -4   7  10       74.66       92.60      8.22 o 
  -3   7  10       19.67       30.59     14.41 o 
  -2   7  10      395.91      421.37     20.71 o 
  -1   7  10      604.58      649.21     25.33 o 
   0   7  10        6.97       23.54      6.15 o 
   1   7  10      583.08      600.10     26.78 o 
   2   7  10      405.69      404.72     14.24 o 
   3   7  10       13.25       18.30      4.25 o 
   4   7  10       68.42       86.56      9.37 o 
   5   7  10       36.61       37.77      6.27 o 
   6   7  10      162.16      156.77     13.01 o 
   7   7  10       68.79       83.13     13.13 o 
   8   7  10       24.81       18.57     15.46 o 
  -8   8  10       79.83       76.82     24.18 o 
  -7   8  10      199.75      192.06     24.45 o 
  -6   8  10        7.06       21.83     10.12 o 
  -5   8  10      316.89      332.50     26.51 o 
  -4   8  10      366.86      364.13     23.24 o 
  -3   8  10      941.11      958.50     44.06 o 
  -2   8  10      298.73      302.76     17.90 o 
  -1   8  10      455.97      418.30     18.41 o 
   0   8  10      566.45      568.26     22.30 o 
   1   8  10      417.82      384.57     16.54 o 
   2   8  10      247.35      243.17     10.87 o 
   3   8  10     1000.50      927.11     32.46 o 
   4   8  10      340.79      339.93     22.31 o 
   5   8  10      270.85      281.51     17.80 o 
   6   8  10       13.80       23.77     12.48 o 
   7   8  10      193.06      207.85     25.26 o 
   8   8  10       92.32      104.01     16.38 o 
  -7   9  10       11.70        0.31      9.02 o 
  -6   9  10        4.25       16.39      9.25 o 
  -5   9  10       49.15       55.63     12.92 o 
  -4   9  10       49.38       77.62     12.04 o 
  -3   9  10       93.23      114.78     13.58 o 
  -2   9  10      125.80      152.10     16.36 o 
  -1   9  10      297.73      313.15     16.19 o 
   0   9  10      283.21      304.32     15.58 o 
   1   9  10      295.53      296.06     14.42 o 
   2   9  10      120.81      112.04      9.07 o 
   3   9  10       90.15       96.10     11.94 o 
   4   9  10       32.38       50.82      9.59 o 
   5   9  10       50.46       61.79      8.79 o 
   6   9  10        0.88        7.38      7.47 o 
   7   9  10       11.83       24.46     11.16 o 
  -7  10  10       99.23       87.82     17.18 o 
  -6  10  10       54.43       62.46     12.55 o 
  -5  10  10      254.29      220.83     23.35 o 
  -4  10  10       33.30       55.69     14.28 o 
  -3  10  10      462.04      485.32     28.66 o 
  -2  10  10      198.42      213.58     16.89 o 
  -1  10  10      953.98      994.81     40.61 o 
   0  10  10       94.26       94.85      9.22 o 
   1  10  10      872.27      839.43     39.17 o 
   2  10  10      177.30      180.57     13.20 o 
   3  10  10      427.08      424.48     25.18 o 
   4  10  10       40.39       54.69      9.57 o 
   5  10  10      227.47      196.64     24.15 o 
   6  10  10       48.02       38.69     12.85 o 
   7  10  10      119.96      111.24     18.57 o 
  -6  11  10        4.39       -7.76      7.76 o 
  -5  11  10        6.50       -7.96      7.96 o 
  -4  11  10      206.48      205.10     19.94 o 
  -3  11  10      104.61      115.95     13.31 o 
  -2  11  10       19.63       27.37      8.33 o 
  -1  11  10      136.60      130.12     12.01 o 
   0  11  10       59.42       61.83     14.11 o 
   1  11  10      164.90      165.44     11.74 o 
   2  11  10       24.63       19.33      8.99 o 
   3  11  10       94.48      109.35     12.69 o 
   4  11  10      210.88      223.90     17.88 o 
   5  11  10        4.55        8.66      9.39 o 
   6  11  10        5.30        1.42      9.73 o 
  -5  12  10        4.56        0.69     10.05 o 
  -4  12  10      236.66      229.84     22.04 o 
  -3  12  10       29.41       33.07     10.00 o 
  -2  12  10      333.96      382.66     25.38 o 
  -1  12  10       81.11      107.60     10.44 o 
   0  12  10      391.55      363.98     23.87 o 
   1  12  10       89.73       89.15     10.57 o 
   2  12  10      305.34      316.67     23.90 o 
   3  12  10       26.65       29.63     10.77 o 
   4  12  10      231.40      234.23     19.78 o 
   5  12  10        4.13       28.02     12.53 o 
  -4  13  10       23.35       22.33      9.94 o 
  -3  13  10       39.73       34.22     10.11 o 
  -2  13  10       30.36       49.62     15.77 o 
  -1  13  10        5.77        8.93      7.66 o 
   0  13  10        0.08        9.62      7.39 o 
   1  13  10       10.91       16.99      7.39 o 
   2  13  10       27.41       36.44     10.62 o 
   3  13  10       46.51       48.75     10.30 o 
   4  13  10       27.18       62.19     15.42 o 
  -3  14  10       30.38       35.14     13.21 o 
  -2  14  10       97.00      106.92     19.54 o 
  -1  14  10       72.49       64.60     11.69 o 
   0  14  10       47.61       56.22     11.98 o 
   1  14  10       64.58       70.51     14.12 o 
   2  14  10      105.42      110.89     14.48 o 
   3  14  10       45.06       57.46     16.34 o 
  -1  15  10        1.66       -5.34     13.19 o 
   0  15  10       27.98       23.51     11.03 o 
   1  15  10        1.91       -3.20      9.92 o 
   1   0  11     3075.83     2992.24     63.73 o 
   2   0  11      149.34      148.78      5.66 o 
   3   0  11      165.98      152.38      7.11 o 
   4   0  11       52.74       55.13      5.51 o 
   5   0  11      300.45      304.81     13.74 o 
   6   0  11       10.39        7.01      4.96 o 
   7   0  11      365.39      403.96     23.28 o 
   8   0  11        4.62       31.73     10.76 o 
   9   0  11        3.62        0.91      8.00 o 
  -9   1  11       27.57       10.98     10.92 o 
  -8   1  11       65.48       91.42     12.76 o 
  -7   1  11       47.46       73.47      7.70 o 
  -6   1  11      515.79      522.01     22.75 o 
  -5   1  11      209.72      198.40     11.40 o 
  -4   1  11      752.27      712.13     22.99 o 
  -3   1  11      169.86      168.96      6.76 o 
  -2   1  11      450.69      435.98     11.24 o 
  -1   1  11     1694.66     1603.64     40.49 o 
   0   1  11     4274.47     4373.95    118.32 o 
   1   1  11     1758.79     1718.96     37.60 o 
   2   1  11      330.52      353.02     11.92 o 
   3   1  11      149.41      139.81      9.90 o 
   4   1  11      780.88      768.15     25.92 o 
   5   1  11      215.68      214.38     11.22 o 
   6   1  11      532.65      524.54     21.04 o 
   7   1  11       36.94       49.06      8.80 o 
   8   1  11       90.77      109.58     15.57 o 
   9   1  11       28.03       29.26     10.92 o 
  -9   2  11       16.71       14.13     17.79 o 
  -8   2  11       39.43       59.78     11.45 o 
  -7   2  11       89.98       85.25      8.95 o 
  -6   2  11      347.61      362.56     18.60 o 
  -5   2  11      474.54      465.99     18.23 o 
  -4   2  11      106.63      103.77      6.97 o 
  -3   2  11      136.92      131.81      6.01 o 
  -2   2  11     1317.04     1269.63     36.61 o 
  -1   2  11      211.25      222.34     14.24 o 
   0   2  11      714.00      706.79     21.01 o 
   1   2  11      254.58      257.07      9.95 o 
   2   2  11     1386.96     1365.48     38.43 o 
   3   2  11      112.94      115.22      6.92 o 
   4   2  11      150.46      148.36      7.53 o 
   5   2  11      479.19      420.68     16.30 o 
   6   2  11      339.86      348.36     23.00 o 
   7   2  11       88.16       73.00     12.89 o 
   8   2  11       38.97       49.05     12.52 o 
   9   2  11       12.40       37.54     18.78 o 
  -8   3  11        8.31        4.11      6.70 o 
  -7   3  11      348.54      340.99     19.27 o 
  -6   3  11      305.38      306.92     16.51 o 
  -5   3  11     1008.54     1023.75     37.11 o 
  -4   3  11       99.11      104.72      6.38 o 
  -3   3  11      415.64      392.01     14.40 o 
  -2   3  11      226.48      222.78     20.05 o 
  -1   3  11     1276.80     1310.86     51.34 o 
   0   3  11       55.13       71.54      6.13 o 
   1   3  11     1300.92     1240.85     47.68 o 
   2   3  11      225.83      210.78      8.90 o 
   3   3  11      403.18      402.44     13.69 o 
   4   3  11      102.21      107.55      7.47 o 
   5   3  11      947.76      900.31     29.52 o 
   6   3  11      301.19      296.88     23.02 o 
   7   3  11      428.70      403.00     26.68 o 
   8   3  11        8.03       11.73      8.79 o 
  -8   4  11       19.57       11.89      7.81 o 
  -7   4  11      192.04      193.98     13.92 o 
  -6   4  11      404.74      410.66     19.68 o 
  -5   4  11       28.15       55.16      8.92 o 
  -4   4  11      607.86      597.12     20.24 o 
  -3   4  11      421.66      451.03     23.38 o 
  -2   4  11       93.45       96.96      9.45 o 
  -1   4  11       58.02       69.45      6.94 o 
   0   4  11       22.82       33.29      4.62 o 
   1   4  11       66.70       54.93      5.62 o 
   2   4  11      122.12      125.21      6.80 o 
   3   4  11      463.56      482.54     18.19 o 
   4   4  11      624.71      614.55     19.21 o 
   5   4  11       25.18       20.05      8.59 o 
   6   4  11      430.32      449.17     27.72 o 
   7   4  11      190.42      200.76     18.71 o 
   8   4  11       26.24       37.30      9.67 o 
  -8   5  11      108.12      108.15     18.09 o 
  -7   5  11      120.16      122.74     14.04 o 
  -6   5  11       49.76       68.65      7.76 o 
  -5   5  11      375.59      367.77     15.96 o 
  -4   5  11      695.77      649.37     26.03 o 
  -3   5  11      526.99      541.78     26.53 o 
  -2   5  11      373.29      379.31     20.46 o 
  -1   5  11      274.42      280.69     14.26 o 
   0   5  11      420.50      433.44     17.85 o 
   1   5  11      299.93      301.98     13.07 o 
   2   5  11      404.60      391.30     16.03 o 
   3   5  11      600.38      604.70     19.70 o 
   4   5  11      723.36      669.64     22.92 o 
   5   5  11      328.14      329.08     21.96 o 
   6   5  11       73.30       74.62     11.23 o 
   7   5  11      129.10      162.13     15.96 o 
   8   5  11      114.73      120.54     20.21 o 
  -8   6  11        0.72       -4.28      9.06 o 
  -7   6  11      151.17      154.56     22.54 o 
  -6   6  11       45.00       38.69      9.14 o 
  -5   6  11      250.64      255.18     18.54 o 
  -4   6  11        1.42       15.47     12.86 o 
  -3   6  11     1066.51     1104.59     47.14 o 
  -2   6  11      197.60      204.31     14.31 o 
  -1   6  11      219.36      243.21     13.40 o 
   0   6  11     1438.57     1458.41     48.05 o 
   1   6  11      244.44      263.31     12.86 o 
   2   6  11      191.70      190.45      8.98 o 
   3   6  11     1115.98     1063.82     31.06 o 
   4   6  11        1.78        6.09      5.90 o 
   5   6  11      286.26      275.78     20.54 o 
   6   6  11       43.40       76.89     10.31 o 
   7   6  11      180.62      184.05     17.53 o 
   8   6  11        1.28       -8.08      8.08 o 
  -8   7  11      237.79      189.87     26.41 o 
  -7   7  11       12.28       22.44     10.34 o 
  -6   7  11       42.93       64.05     10.44 o 
  -5   7  11       33.61       47.00      9.93 o 
  -4   7  11      285.11      285.40     21.09 o 
  -3   7  11      231.94      249.58     17.26 o 
  -2   7  11      662.91      650.27     33.74 o 
  -1   7  11       45.26       42.34      6.58 o 
   0   7  11       89.57       93.59      7.93 o 
   1   7  11       36.56       31.73      7.33 o 
   2   7  11      746.76      718.96     23.53 o 
   3   7  11      269.26      258.49     12.95 o 
   4   7  11      329.48      333.38     21.00 o 
   5   7  11       35.82       52.73      9.44 o 
   6   7  11       27.45       33.65     10.15 o 
   7   7  11        7.48        7.19      6.86 o 
   8   7  11      250.36      232.31     24.98 o 
  -7   8  11       11.08       18.52      9.75 o 
  -6   8  11        9.38        4.26      7.33 o 
  -5   8  11       16.82       16.25      8.05 o 
  -4   8  11      280.18      262.80     20.11 o 
  -3   8  11       97.70      113.39     11.67 o 
  -2   8  11      854.72      893.13     40.57 o 
  -1   8  11      457.72      444.94     20.36 o 
   0   8  11      582.27      565.25     24.99 o 
   1   8  11      477.25      431.17     31.33 o 
   2   8  11      887.86      853.63     27.82 o 
   3   8  11      102.24      121.22     17.09 o 
   4   8  11      271.17      267.97     17.80 o 
   5   8  11       20.15       21.89      8.23 o 
   6   8  11       12.29       13.03      7.11 o 
   7   8  11        7.16       21.40      9.46 o 
  -7   9  11       93.37       95.98     22.00 o 
  -6   9  11       71.93       88.57     12.00 o 
  -5   9  11       79.27      105.28     11.69 o 
  -4   9  11       56.93       43.51     11.57 o 
  -3   9  11      552.33      532.98     32.65 o 
  -2   9  11       73.04       67.18      9.85 o 
  -1   9  11      206.71      209.13     13.46 o 
   0   9  11      219.83      195.41     12.85 o 
   1   9  11      188.75      197.97     12.12 o 
   2   9  11       77.77       80.54      7.92 o 
   3   9  11      573.06      529.71     30.37 o 
   4   9  11       50.25       56.59     10.06 o 
   5   9  11       49.98       39.19      9.79 o 
   6   9  11       78.07       88.21     19.30 o 
   7   9  11      103.36       59.70     18.05 o 
  -6  10  11       30.33       43.66     11.53 o 
  -5  10  11        2.48       -3.35      5.67 o 
  -4  10  11      261.31      282.30     22.12 o 
  -3  10  11       15.49       21.92      7.72 o 
  -2  10  11       65.83       73.25     11.21 o 
  -1  10  11      183.40      183.72     14.39 o 
   0  10  11      485.84      485.26     23.43 o 
   1  10  11      183.49      188.15     13.98 o 
   2  10  11       84.17       95.73     10.70 o 
   3  10  11       21.70        9.50      7.03 o 
   4  10  11      270.03      276.99     22.07 o 
   5  10  11        1.70        1.61      6.05 o 
   6  10  11       33.98       39.58     17.90 o 
  -6  11  11       17.36        7.34      9.08 o 
  -5  11  11       31.88       43.25     11.13 o 
  -4  11  11       64.71       67.91     12.69 o 
  -3  11  11      152.82      149.31     14.69 o 
  -2  11  11      138.70      124.27     13.82 o 
  -1  11  11        0.91        2.05      7.22 o 
   0  11  11      144.08      144.49     12.71 o 
   1  11  11        5.44        9.36      6.61 o 
   2  11  11      107.73      126.55     12.84 o 
   3  11  11      144.78      151.07     15.21 o 
   4  11  11       76.54       76.83     11.37 o 
   5  11  11       47.98       64.80     22.91 o 
   6  11  11       16.26        7.94     16.42 o 
  -5  12  11       67.39       78.15     13.95 o 
  -4  12  11       44.83       43.39     11.90 o 
  -3  12  11      146.98      153.29     17.22 o 
  -2  12  11       19.20       16.09      8.82 o 
  -1  12  11       19.69       34.34     10.70 o 
   0  12  11       21.26       22.15      7.71 o 
   1  12  11       24.58       29.85      7.63 o 
   2  12  11       18.54       43.52     11.93 o 
   3  12  11      151.76      149.31     15.30 o 
   4  12  11       46.70       60.26     11.25 o 
   5  12  11       69.57       96.64     23.59 o 
  -4  13  11       50.23       50.69     11.31 o 
  -3  13  11        0.93        9.14     10.57 o 
  -2  13  11       55.78       86.39     14.53 o 
  -1  13  11       36.58       49.45      9.20 o 
   0  13  11       83.66       84.49     11.61 o 
   1  13  11       33.27       30.44     11.22 o 
   2  13  11       52.04       59.13     10.12 o 
   3  13  11        0.93       -6.46      6.46 o 
   4  13  11       56.48       49.33     23.57 o 
  -2  14  11        0.73       -8.84      8.84 o 
  -1  14  11       16.90       10.58      7.82 o 
   0  14  11       34.50       34.37     12.09 o 
   1  14  11       18.51       12.58     13.15 o 
   2  14  11        3.89        9.53     10.08 o 
   0   0  12        8.59        4.07      2.80 o 
   1   0  12     1031.51      997.56     23.38 o 
   2   0  12      214.92      209.03      7.56 o 
   3   0  12       95.55       91.00      6.94 o 
   4   0  12      584.98      554.90     21.70 o 
   5   0  12        9.70       13.40      4.73 o 
   6   0  12        2.09       -0.90      3.76 o 
   7   0  12       38.04       56.28     12.93 o 
   8   0  12      155.10      179.95     19.66 o 
  -8   1  12       35.39       36.19     11.80 o 
  -7   1  12      251.94      257.65     19.45 o 
  -6   1  12      127.96      120.46     10.04 o 
  -5   1  12      743.68      756.20     27.46 o 
  -4   1  12       96.03       87.69      7.99 o 
  -3   1  12      507.08      476.66     14.89 o 
  -2   1  12     1395.67     1364.82     39.77 o 
  -1   1  12     3160.62     3026.96    109.98 o 
   0   1  12      544.55      502.84     23.67 o 
   1   1  12     3031.32     2783.82     67.90 o 
   2   1  12     1352.55     1329.83     34.88 o 
   3   1  12      561.02      549.04     16.59 o 
   4   1  12       66.11       77.04      6.34 o 
   5   1  12      740.57      757.43     27.41 o 
   6   1  12      136.65      120.08      9.61 o 
   7   1  12      251.07      262.46     22.88 o 
   8   1  12       30.28       29.67     11.19 o 
  -8   2  12       31.46       62.38     13.78 o 
  -7   2  12       22.15       26.38      7.17 o 
  -6   2  12       16.61       19.54      5.78 o 
  -5   2  12      235.48      236.24     12.34 o 
  -4   2  12      189.19      179.75     10.61 o 
  -3   2  12      264.39      290.20     15.00 o 
  -2   2  12      401.34      427.61     19.60 o 
  -1   2  12      283.49      288.74     17.50 o 
   0   2  12       50.55       50.65      4.99 o 
   1   2  12      266.03      264.58      9.41 o 
   2   2  12      388.02      362.39     13.96 o 
   3   2  12      215.79      226.00     10.49 o 
   4   2  12      164.47      164.25      8.94 o 
   5   2  12      208.96      204.57     11.67 o 
   6   2  12       21.06       21.99      8.02 o 
   7   2  12       32.49       69.25     13.23 o 
   8   2  12       33.89       47.83     12.70 o 
  -8   3  12       41.78       31.82     14.02 o 
  -7   3  12        3.21        0.13      5.35 o 
  -6   3  12     1065.41     1082.88     41.88 o 
  -5   3  12      590.85      572.38     24.23 o 
  -4   3  12      414.78      405.76     18.21 o 
  -3   3  12      177.09      182.65     15.86 o 
  -2   3  12     2042.94     2014.73     79.83 o 
  -1   3  12      303.16      294.53     17.48 o 
   0   3  12      434.28      415.15     15.73 o 
   1   3  12      313.60      308.35     12.58 o 
   2   3  12     2030.87     1953.06     53.63 o 
   3   3  12      177.78      170.77      9.74 o 
   4   3  12      429.04      404.17     15.91 o 
   5   3  12      596.75      558.33     24.46 o 
   6   3  12     1026.59     1049.11     53.56 o 
   7   3  12        2.99       12.78      6.74 o 
   8   3  12       58.16       59.55     11.64 o 
  -8   4  12       47.01       48.61     15.94 o 
  -7   4  12       87.77      103.21     12.46 o 
  -6   4  12       51.76       53.74     11.79 o 
  -5   4  12      300.71      316.30     19.40 o 
  -4   4  12       37.57       57.85      9.13 o 
  -3   4  12      388.51      388.77     21.01 o 
  -2   4  12       71.46       74.30      8.19 o 
  -1   4  12      170.54      188.12     12.40 o 
   0   4  12      260.20      271.93     12.79 o 
   1   4  12      188.66      182.14      9.70 o 
   2   4  12       61.48       57.57      5.72 o 
   3   4  12      389.32      358.75     19.24 o 
   4   4  12       39.20       44.12      5.04 o 
   5   4  12      270.05      273.00     18.48 o 
   6   4  12       59.99       74.41     10.97 o 
   7   4  12       98.91      106.78     13.04 o 
   8   4  12       49.74       48.08     13.28 o 
  -8   5  12       37.14       16.46     13.19 o 
  -7   5  12      108.78       99.87     13.58 o 
  -6   5  12      209.29      208.15     20.00 o 
  -5   5  12      306.93      327.92     21.96 o 
  -4   5  12      265.52      271.97     19.68 o 
  -3   5  12     1659.67     1651.49     70.06 o 
  -2   5  12       87.49       97.77      9.84 o 
  -1   5  12      186.73      213.33     12.02 o 
   0   5  12      872.03      882.50     31.97 o 
   1   5  12      166.24      179.41     10.97 o 
   2   5  12       59.72       73.29      6.62 o 
   3   5  12     1669.21     1671.71     49.63 o 
   4   5  12      256.64      244.26     14.93 o 
   5   5  12      272.09      262.66     20.61 o 
   6   5  12      181.39      193.04     18.44 o 
   7   5  12      106.14       94.29     14.00 o 
   8   5  12       52.93       48.94     13.73 o 
  -7   6  12        1.67       -1.30      7.34 o 
  -6   6  12       96.80      113.06     14.63 o 
  -5   6  12       70.67       76.69     11.84 o 
  -4   6  12      174.13      171.48     14.33 o 
  -3   6  12      226.46      237.32     16.44 o 
  -2   6  12      464.49      473.27     25.00 o 
  -1   6  12       94.26       85.82      8.83 o 
   0   6  12       31.85       44.90      6.56 o 
   1   6  12      101.36      102.52      8.08 o 
   2   6  12      527.57      520.24     21.23 o 
   3   6  12      222.92      204.64      9.89 o 
   4   6  12      155.29      142.31     14.45 o 
   5   6  12       67.23       82.08     10.98 o 
   6   6  12       95.94      100.67     14.35 o 
   7   6  12        2.71        7.04      7.53 o 
  -7   7  12       86.53      108.27     15.06 o 
  -6   7  12       54.83       49.05     10.47 o 
  -5   7  12      105.99      111.77     12.43 o 
  -4   7  12      127.10      119.62     12.83 o 
  -3   7  12      403.69      422.38     25.98 o 
  -2   7  12      540.06      534.26     29.75 o 
  -1   7  12      739.20      768.93     31.05 o 
   0   7  12      240.03      228.35     13.88 o 
   1   7  12      643.19      642.91     26.96 o 
   2   7  12      538.44      495.29     19.16 o 
   3   7  12      386.94      397.22     20.99 o 
   4   7  12       99.14       78.04     10.85 o 
   5   7  12       74.63       74.45     11.90 o 
   6   7  12       44.13       46.21     10.31 o 
   7   7  12       95.38      114.02     24.94 o 
  -7   8  12        2.30       -7.16      7.16 o 
  -6   8  12       88.04       94.82     15.23 o 
  -5   8  12       96.02      119.73     14.73 o 
  -4   8  12       40.24       54.91     14.67 o 
  -3   8  12      134.81      126.60     15.88 o 
  -2   8  12      154.30      161.69     15.56 o 
  -1   8  12       61.72       66.31      8.23 o 
   0   8  12      123.75      122.70     10.91 o 
   1   8  12       68.97       83.04     11.11 o 
   2   8  12      152.47      149.76     11.62 o 
   3   8  12      159.77      161.50     13.32 o 
   4   8  12       29.87       49.62     10.04 o 
   5   8  12       87.54      100.86     14.01 o 
   6   8  12       91.87       90.57     11.93 o 
   7   8  12        4.60       18.01     30.77 o 
  -6   9  12       29.31       31.98     12.37 o 
  -5   9  12        8.69       19.54      9.32 o 
  -4   9  12       96.05      104.15     13.17 o 
  -3   9  12       18.93       21.63      7.89 o 
  -2   9  12      620.66      647.64     33.94 o 
  -1   9  12       34.35       43.17     10.38 o 
   0   9  12      277.06      269.62     16.34 o 
   1   9  12       36.47       46.64      6.83 o 
   2   9  12      599.42      589.10     27.29 o 
   3   9  12       21.39       19.40      8.06 o 
   4   9  12       78.19       77.64     13.15 o 
   5   9  12        8.63       27.75     11.73 o 
   6   9  12       30.36       57.79     12.37 o 
  -6  10  12        3.59       18.06      8.65 o 
  -5  10  12       15.73       16.14      9.12 o 
  -4  10  12        4.02        6.39     10.38 o 
  -3  10  12       45.32       48.91     10.10 o 
  -2  10  12        1.92       16.27      8.38 o 
  -1  10  12      213.74      224.39     16.70 o 
   0  10  12       10.25       20.69     11.08 o 
   1  10  12      194.59      188.58     16.69 o 
   2  10  12        2.40        7.32      7.10 o 
   3  10  12       31.83       60.08     18.47 o 
   4  10  12        2.81       13.78     13.38 o 
   5  10  12       15.42       18.32      8.15 o 
   6  10  12        2.91        3.33     12.26 o 
  -5  11  12       56.53       79.45     14.68 o 
  -4  11  12      208.28      196.99     19.64 o 
  -3  11  12        5.23        8.40      7.31 o 
  -2  11  12       29.68       33.10      9.08 o 
  -1  11  12      120.90      124.94     11.62 o 
   0  11  12        4.09       14.33      6.93 o 
   1  11  12      103.17      109.89     13.71 o 
   2  11  12       35.62       51.70      9.07 o 
   3  11  12       14.65        5.29      6.56 o 
   4  11  12      199.16      181.46     18.59 o 
   5  11  12       59.89       88.75     20.93 o 
  -4  12  12       11.62       17.93      8.64 o 
  -3  12  12       23.13       15.55      8.97 o 
  -2  12  12       55.48       71.08     11.43 o 
  -1  12  12       28.17       22.31     10.12 o 
   0  12  12       60.08       64.77     10.94 o 
   1  12  12       30.92       39.04     10.44 o 
   2  12  12       49.16       49.58     11.83 o 
   3  12  12       24.43       18.79      8.48 o 
   4  12  12       18.48        8.02     13.23 o 
  -3  13  12       43.72       54.20     13.31 o 
  -2  13  12        1.45       10.15      8.59 o 
  -1  13  12       47.23       41.59     11.57 o 
   0  13  12       19.23       15.04      9.39 o 
   1  13  12       52.87       56.57     12.32 o 
   2  13  12        3.28        4.94      7.54 o 
   3  13  12       41.87       35.08     12.12 o 
  -1  14  12        0.25        0.45      7.89 o 
   0  14  12        1.36       -1.32      7.94 o 
   1  14  12        0.07        0.42      9.67 o 
   1   0  13     2333.22     2317.43     91.66 o 
   2   0  13       96.71       89.11      6.69 o 
   3   0  13      472.63      434.70     14.34 o 
   4   0  13      320.67      317.08     13.64 o 
   5   0  13      332.98      355.02     16.62 o 
   6   0  13      131.86      130.58     10.69 o 
   7   0  13      160.59      156.06     14.93 o 
   8   0  13        8.76        6.62     11.90 o 
  -8   1  13       69.90       80.26     20.92 o 
  -7   1  13        6.07        3.92      7.30 o 
  -6   1  13      255.14      246.82     14.87 o 
  -5   1  13      104.96      101.84     11.39 o 
  -4   1  13       96.83       93.98      6.49 o 
  -3   1  13      131.06      141.08     12.77 o 
  -2   1  13      123.31      119.77     10.84 o 
  -1   1  13      238.91      218.39     14.57 o 
   0   1  13       25.92       31.33      4.07 o 
   1   1  13      246.32      232.00      8.06 o 
   2   1  13      115.48      110.52      6.06 o 
   3   1  13      128.46      138.05      7.34 o 
   4   1  13       92.77       86.35      7.72 o 
   5   1  13      103.09      100.30      8.03 o 
   6   1  13      260.69      260.79     17.98 o 
   7   1  13        5.88        7.79      7.19 o 
   8   1  13       70.06       64.95     16.82 o 
  -8   2  13      162.53      138.40     28.08 o 
  -7   2  13       42.15       60.40     10.20 o 
  -6   2  13      237.82      267.46     20.13 o 
  -5   2  13      443.80      441.20     21.67 o 
  -4   2  13      448.83      457.33     24.35 o 
  -3   2  13      752.36      735.64     36.69 o 
  -2   2  13      233.71      254.27     19.17 o 
  -1   2  13      433.99      392.15     18.36 o 
   0   2  13     2055.29     1989.59     61.62 o 
   1   2  13      327.54      284.35     11.12 o 
   2   2  13      332.02      349.18     12.88 o 
   3   2  13      843.89      770.03     27.09 o 
   4   2  13      374.53      354.83     15.56 o 
   5   2  13      410.98      390.75     17.22 o 
   6   2  13      221.44      242.71     17.03 o 
   7   2  13       48.50       63.94     11.81 o 
   8   2  13      158.66      159.18     30.91 o 
  -8   3  13        8.03       11.77     10.38 o 
  -7   3  13       80.27       81.12     13.29 o 
  -6   3  13       11.74       15.00      7.23 o 
  -5   3  13        8.56       17.58     13.60 o 
  -4   3  13       69.56       61.99      9.52 o 
  -3   3  13      169.19      180.29     17.77 o 
  -2   3  13      271.67      290.42     18.21 o 
  -1   3  13       16.32       18.58      5.70 o 
   0   3  13      752.77      718.45     25.76 o 
   1   3  13       15.23        9.69      4.06 o 
   2   3  13      284.83      287.63     13.12 o 
   3   3  13      163.83      161.97      9.61 o 
   4   3  13       72.03       78.31      6.77 o 
   5   3  13       11.32       15.82      5.05 o 
   6   3  13       10.82        5.98      7.53 o 
   7   3  13       85.00       94.95     12.88 o 
   8   3  13        7.47        5.86      8.17 o 
  -7   4  13       42.85       51.36     10.59 o 
  -6   4  13      220.89      214.46     20.96 o 
  -5   4  13      243.60      275.18     20.31 o 
  -4   4  13     1017.05     1070.85     54.46 o 
  -3   4  13      160.87      162.25     14.14 o 
  -2   4  13      327.26      311.37     19.16 o 
  -1   4  13      145.00      134.30     13.85 o 
   0   4  13      187.27      196.00     11.20 o 
   1   4  13      198.72      186.43      9.18 o 
   2   4  13      340.04      327.55     13.77 o 
   3   4  13      158.82      179.46      9.66 o 
   4   4  13     1016.82     1030.32     38.75 o 
   5   4  13      235.57      227.22     19.50 o 
   6   4  13      214.81      240.83     19.94 o 
   7   4  13       39.94       30.17      9.85 o 
  -7   5  13        2.57       18.60     14.86 o 
  -6   5  13       17.57       23.67      8.09 o 
  -5   5  13       38.69       46.46     10.88 o 
  -4   5  13       82.93       84.18     11.22 o 
  -3   5  13      149.63      141.29     13.59 o 
  -2   5  13      236.49      220.63     15.90 o 
  -1   5  13       52.21       66.67      9.11 o 
   0   5  13       61.47       65.36      7.13 o 
   1   5  13       54.51       74.78     12.05 o 
   2   5  13      235.07      203.17     10.78 o 
   3   5  13      161.41      146.24     10.64 o 
   4   5  13       80.73       99.49     10.70 o 
   5   5  13       37.22       47.35     17.92 o 
   6   5  13       19.48        9.90      8.32 o 
   7   5  13        1.80        2.91     10.59 o 
  -7   6  13      218.21      215.13     24.14 o 
  -6   6  13       67.46       56.90     11.59 o 
  -5   6  13      439.79      437.48     29.29 o 
  -4   6  13       80.19       99.21     12.65 o 
  -3   6  13      694.23      716.19     36.95 o 
  -2   6  13       24.66       25.76      7.49 o 
  -1   6  13      797.65      828.40     31.61 o 
   0   6  13        7.72       15.12      5.30 o 
   1   6  13      731.38      735.42     30.12 o 
   2   6  13       27.81       29.13      4.72 o 
   3   6  13      736.26      704.15     25.04 o 
   4   6  13       75.05       80.08     10.90 o 
   5   6  13      377.84      378.71     28.47 o 
   6   6  13       68.04       97.64     11.92 o 
   7   6  13      254.21      249.54     23.96 o 
  -7   7  13       74.02       87.40     14.67 o 
  -6   7  13       18.39       13.20      9.81 o 
  -5   7  13       62.64       65.10     12.91 o 
  -4   7  13        7.07       12.46      7.42 o 
  -3   7  13       32.93       32.81      8.69 o 
  -2   7  13       59.63       56.59     11.11 o 
  -1   7  13        8.62       12.79      6.19 o 
   0   7  13      130.85      154.10     11.60 o 
   1   7  13        8.82       12.82      5.43 o 
   2   7  13       61.66       79.52      6.88 o 
   3   7  13       30.29       33.89      8.31 o 
   4   7  13        7.71       15.29      8.75 o 
   5   7  13       62.36       84.44     12.14 o 
   6   7  13       17.83       20.81      8.30 o 
   7   7  13       76.32       61.15     14.82 o 
  -6   8  13       82.54       95.40     16.36 o 
  -5   8  13       62.22       78.05     12.00 o 
  -4   8  13      187.56      210.22     20.76 o 
  -3   8  13      119.44      120.15     13.71 o 
  -2   8  13      331.38      336.99     23.79 o 
  -1   8  13      355.26      374.62     22.18 o 
   0   8  13     1182.62     1175.84     49.89 o 
   1   8  13      354.83      387.99     19.65 o 
   2   8  13      277.99      285.65     16.85 o 
   3   8  13      132.10      111.18     12.83 o 
   4   8  13      212.76      226.27     19.41 o 
   5   8  13       43.57       68.36     13.97 o 
   6   8  13       78.73       84.71     15.14 o 
  -6   9  13       48.57       41.11     13.11 o 
  -5   9  13       22.80       32.18     10.11 o 
  -4   9  13       48.68       44.01     10.29 o 
  -3   9  13       15.01       16.34      8.61 o 
  -2   9  13       37.82       54.48      9.97 o 
  -1   9  13      213.48      215.34     15.89 o 
   0   9  13       11.77       17.77      6.45 o 
   1   9  13      204.97      195.95     16.70 o 
   2   9  13       37.29       54.26      7.88 o 
   3   9  13       15.58       40.60      8.50 o 
   4   9  13       48.40       52.18     10.12 o 
   5   9  13       23.24       19.76      8.94 o 
   6   9  13       50.83       92.22     18.77 o 
  -5  10  13        8.81       21.13      9.08 o 
  -4  10  13      280.06      260.75     24.62 o 
  -3  10  13       19.93       23.69      8.39 o 
  -2  10  13      285.33      263.64     22.51 o 
  -1  10  13      334.27      342.08     20.56 o 
   0  10  13      359.41      469.21     72.07 o 
   1  10  13      307.64      292.69     22.71 o 
   2  10  13      283.83      283.02     20.87 o 
   3  10  13       27.80       20.97      8.14 o 
   4  10  13      280.73      261.40     23.20 o 
   5  10  13        6.81       15.42      8.61 o 
  -4  11  13        0.31       10.28      8.17 o 
  -3  11  13        4.77       17.38      8.27 o 
  -2  11  13       36.63       34.41     10.59 o 
  -1  11  13       14.10       17.36      7.07 o 
   0  11  13       15.27       16.77      7.71 o 
   1  11  13       12.72       13.93      7.87 o 
   2  11  13       35.92       48.37      9.73 o 
   3  11  13        4.47       12.79      8.73 o 
   4  11  13        0.37        5.64      8.17 o 
  -3  12  13      137.20      151.24     17.04 o 
  -2  12  13       18.89       16.63     10.87 o 
  -1  12  13      128.31      131.12     15.61 o 
   0  12  13        2.27        4.99      8.08 o 
   1  12  13      104.98       95.07     18.24 o 
   2  12  13       21.16       18.13      8.38 o 
   3  12  13      159.09      142.92     16.24 o 
  -2  13  13        3.19        4.27      7.73 o 
  -1  13  13       19.61       12.48      8.58 o 
   0  13  13        8.49        9.24      9.79 o 
   1  13  13       19.13       10.81      8.78 o 
   2  13  13        2.29       -3.18      6.64 o 
   0   0  14      115.25      131.28     17.41 o 
   1   0  14      172.37      153.83     13.85 o 
   2   0  14      133.22      119.76     11.48 o 
   3   0  14      199.16      191.98     15.72 o 
   4   0  14       31.62       56.82      7.61 o 
   5   0  14       16.13       16.81      6.58 o 
   6   0  14      157.47      138.86     13.87 o 
   7   0  14       30.04       40.49     16.67 o 
  -7   1  14       90.07       93.31     17.37 o 
  -6   1  14       43.55       59.40     11.98 o 
  -5   1  14      471.92      483.91     27.99 o 
  -4   1  14      146.75      149.21     12.97 o 
  -3   1  14      632.31      631.71     34.66 o 
  -2   1  14      226.30      228.03     15.81 o 
  -1   1  14     1053.36     1038.16     46.92 o 
   0   1  14      509.60      498.86     26.56 o 
   1   1  14     1143.13     1114.11     48.74 o 
   2   1  14      263.52      231.11     10.49 o 
   3   1  14      697.46      638.19     21.41 o 
   4   1  14      124.82      137.80      9.55 o 
   5   1  14      458.35      408.65     18.33 o 
   6   1  14       59.70       57.49      8.63 o 
   7   1  14       96.10      110.81     21.80 o 
  -7   2  14       31.03       50.00     14.77 o 
  -6   2  14       12.29       16.25      7.42 o 
  -5   2  14       36.23       58.63     10.37 o 
  -4   2  14       91.31      101.27     12.42 o 
  -3   2  14       69.82       89.21     12.90 o 
  -2   2  14       37.45       29.79      7.83 o 
  -1   2  14      208.78      215.38     15.95 o 
   0   2  14      193.38      192.15     14.92 o 
   1   2  14      238.91      226.54     10.39 o 
   2   2  14       44.02       46.39      4.65 o 
   3   2  14       69.49       91.66      9.28 o 
   4   2  14       99.24      118.60     12.59 o 
   5   2  14       31.66       40.85      6.00 o 
   6   2  14        8.95        1.08      6.64 o 
   7   2  14       34.16       50.34     27.50 o 
  -7   3  14        9.25       19.24     11.51 o 
  -6   3  14      276.01      277.36     21.63 o 
  -5   3  14       43.87       32.30      9.91 o 
  -4   3  14      763.96      795.40     41.13 o 
  -3   3  14      128.32      137.27     12.55 o 
  -2   3  14      712.97      743.44     38.06 o 
  -1   3  14       98.21      118.75     14.15 o 
   0   3  14      624.49      586.63     24.00 o 
   1   3  14       92.01       97.23      9.84 o 
   2   3  14      849.36      818.85     28.75 o 
   3   3  14      116.87      115.71     11.19 o 
   4   3  14      756.60      714.52     27.07 o 
   5   3  14       43.36       65.34     13.34 o 
   6   3  14      303.05      289.39     21.41 o 
   7   3  14        9.89       21.99     13.26 o 
  -7   4  14       79.24       75.17     14.31 o 
  -6   4  14        1.95        4.91      7.45 o 
  -5   4  14       61.68       65.98     11.12 o 
  -4   4  14       14.01        5.78      7.55 o 
  -3   4  14       29.05       40.57     18.55 o 
  -2   4  14      577.70      552.35     30.62 o 
  -1   4  14       89.24      110.00     10.78 o 
   0   4  14      174.49      166.20     11.23 o 
   1   4  14       92.81       86.37      7.06 o 
   2   4  14      587.42      558.95     20.65 o 
   3   4  14       38.93       43.24      5.62 o 
   4   4  14       11.22       31.13     13.40 o 
   5   4  14       49.50       60.14     10.35 o 
   6   4  14        2.19        1.61      6.33 o 
   7   4  14       90.45       83.99     15.17 o 
  -7   5  14       95.03       94.09     16.34 o 
  -6   5  14       89.86       87.96     13.95 o 
  -5   5  14      425.56      420.62     30.82 o 
  -4   5  14      149.35      152.69     22.12 o 
  -3   5  14      209.89      210.79     17.09 o 
  -2   5  14      311.62      332.89     21.63 o 
  -1   5  14      212.80      228.17     17.01 o 
   0   5  14        1.60        5.17      4.56 o 
   1   5  14      243.00      253.76     12.22 o 
   2   5  14      303.14      321.44     15.11 o 
   3   5  14      239.85      233.84     14.07 o 
   4   5  14      125.40      139.37     14.75 o 
   5   5  14      411.65      375.18     27.10 o 
   6   5  14      101.00       89.56     13.87 o 
   7   5  14      120.71      109.64     15.70 o 
  -6   6  14        2.99       10.35      8.28 o 
  -5   6  14       45.00       64.17     13.05 o 
  -4   6  14       84.97       92.19     13.54 o 
  -3   6  14       12.03       -0.22      8.36 o 
  -2   6  14      160.24      166.15     16.45 o 
  -1   6  14       10.62       12.12      8.20 o 
   0   6  14        1.16       -5.02      5.02 o 
   1   6  14       11.63       24.41      5.29 o 
   2   6  14      163.44      156.29     15.16 o 
   3   6  14       10.99       15.04      5.16 o 
   4   6  14       71.67       87.95     11.31 o 
   5   6  14       45.24       63.81     13.02 o 
   6   6  14        3.62        5.84      7.32 o 
  -6   7  14       15.39       12.88     17.08 o 
  -5   7  14       60.89       69.04     14.04 o 
  -4   7  14      164.47      184.38     17.60 o 
  -3   7  14      360.44      343.69     25.03 o 
  -2   7  14       77.72       93.02     12.25 o 
  -1   7  14      396.41      368.46     29.63 o 
   0   7  14      273.80      303.68     18.93 o 
   1   7  14      448.96      461.29     21.35 o 
   2   7  14       63.36       64.91      8.58 o 
   3   7  14      358.12      355.07     24.30 o 
   4   7  14      173.23      181.01     17.78 o 
   5   7  14       54.57       73.68     13.25 o 
   6   7  14       16.49       13.72      8.88 o 
  -6   8  14        5.33        5.85      8.70 o 
  -5   8  14       18.02       35.43     10.78 o 
  -4   8  14       94.26      104.85     14.30 o 
  -3   8  14       91.00       83.52     13.36 o 
  -2   8  14       29.51       40.48      9.91 o 
  -1   8  14       89.73       99.58     10.80 o 
   0   8  14       92.22       85.18     10.44 o 
   1   8  14       79.78       88.38      9.77 o 
   2   8  14       32.88       35.23      7.62 o 
   3   8  14       95.21      103.11     13.74 o 
   4   8  14       93.29       92.15     12.68 o 
   5   8  14       22.90       23.14      9.58 o 
   6   8  14        5.46       18.81     18.41 o 
  -5   9  14        5.01       -8.21      8.21 o 
  -4   9  14       36.92       29.92     11.46 o 
  -3   9  14       32.45       42.48     11.19 o 
  -2   9  14      307.18      309.48     23.38 o 
  -1   9  14       85.55       87.15     10.52 o 
   0   9  14      268.18      269.88     18.08 o 
   1   9  14       94.21       73.62     12.06 o 
   2   9  14      308.60      297.90     23.69 o 
   3   9  14       31.15       29.86      8.81 o 
   4   9  14       61.57       71.29     11.02 o 
   5   9  14        6.87       -0.42      8.06 o 
  -4  10  14       56.66       61.36     14.03 o 
  -3  10  14       48.49       59.44     12.26 o 
  -2  10  14       16.39       31.94     11.80 o 
  -1  10  14        7.58        2.41      6.55 o 
   0  10  14        4.32       -0.17      6.08 o 
   1  10  14        8.00        4.63      5.89 o 
   2  10  14       14.59       22.89      8.77 o 
   3  10  14       55.13       58.61     10.17 o 
   4  10  14       61.26       71.66     11.32 o 
  -4  11  14       37.43       43.17     17.82 o 
  -3  11  14       43.17       38.36     13.72 o 
  -2  11  14       80.97      110.81     15.08 o 
  -1  11  14       82.92       74.10     13.22 o 
   0  11  14        0.65       -7.75      7.75 o 
   1  11  14       86.58       81.52     15.07 o 
   2  11  14       82.64       88.06     14.07 o 
   3  11  14       58.05       82.28     14.29 o 
   4  11  14       47.97       67.71     15.92 o 
  -2  12  14        0.08       17.41     10.18 o 
  -1  12  14        2.78       -2.06      6.47 o 
   0  12  14       66.53       56.65     11.97 o 
   1  12  14        2.71        1.40      8.51 o 
   2  12  14        0.61        6.92      7.18 o 
   1   0  15      533.70      517.11     28.56 o 
   2   0  15       64.18       79.24     14.13 o 
   3   0  15      534.35      537.49     29.32 o 
   4   0  15        2.21        3.94      6.06 o 
   5   0  15       39.59       47.74      9.41 o 
   6   0  15        1.67        9.20      8.40 o 
   7   0  15       71.97       48.72     20.49 o 
  -7   1  15       31.13       18.37     18.15 o 
  -6   1  15      148.09      154.16     16.29 o 
  -5   1  15       67.32       55.32     11.86 o 
  -4   1  15      184.89      189.35     17.01 o 
  -3   1  15      158.89      162.03     14.07 o 
  -2   1  15      154.55      135.22     13.98 o 
  -1   1  15      226.99      219.75     18.06 o 
   0   1  15      478.44      454.47     27.66 o 
   1   1  15      258.94      255.98     17.62 o 
   2   1  15      163.70      168.43     14.53 o 
   3   1  15      136.13      138.36     13.22 o 
   4   1  15      201.16      193.10     16.30 o 
   5   1  15       63.67       60.21      9.50 o 
   6   1  15      127.16      137.42     29.23 o 
   7   1  15       38.14       39.54     16.04 o 
  -7   2  15       21.14       89.19     19.61 o 
  -6   2  15        4.66       10.25      7.80 o 
  -5   2  15      107.66      113.12     13.11 o 
  -4   2  15      344.71      355.74     24.88 o 
  -3   2  15      710.93      742.00     39.89 o 
  -2   2  15      235.99      257.66     17.06 o 
  -1   2  15      142.24      135.52     12.55 o 
   0   2  15      455.15      447.70     25.09 o 
   1   2  15      125.45      135.85     13.66 o 
   2   2  15      216.89      186.29     17.49 o 
   3   2  15      729.59      696.12     31.06 o 
   4   2  15      361.73      353.55     31.74 o 
   5   2  15       86.03       88.90     12.36 o 
   6   2  15        0.19       15.07     11.67 o 
   7   2  15       22.71       10.02     19.46 o 
  -7   3  15        5.39       13.86     14.22 o 
  -6   3  15        4.81        6.61      7.70 o 
  -5   3  15      147.17      167.12     17.30 o 
  -4   3  15       40.78       45.38      9.59 o 
  -3   3  15      288.82      284.12     21.45 o 
  -2   3  15       27.66       53.28      8.64 o 
  -1   3  15      480.43      454.43     27.18 o 
   0   3  15      147.65      164.47     14.23 o 
   1   3  15      467.20      434.83     17.83 o 
   2   3  15       26.14       36.10      7.67 o 
   3   3  15      325.11      293.43     15.34 o 
   4   3  15       39.88       43.28      6.00 o 
   5   3  15      133.07      119.78     13.74 o 
   6   3  15        4.84       -6.97     11.35 o 
   7   3  15       10.21      106.75     62.22 o 
  -6   4  15       54.46       53.36     10.58 o 
  -5   4  15      164.71      202.78     21.00 o 
  -4   4  15      422.47      478.58     27.78 o 
  -3   4  15        7.01        7.37      9.19 o 
  -2   4  15      323.80      318.09     22.51 o 
  -1   4  15       93.91       99.08     13.05 o 
   0   4  15       51.14       59.86      7.14 o 
   1   4  15       97.95      103.34      9.01 o 
   2   4  15      325.46      303.61     14.17 o 
   3   4  15        7.65       14.25      4.43 o 
   4   4  15      399.19      381.37     18.45 o 
   5   4  15      168.87      184.83     17.09 o 
   6   4  15       49.85       34.36     17.49 o 
  -6   5  15       19.70       29.17      8.79 o 
  -5   5  15       34.31       40.14     14.76 o 
  -4   5  15       58.99       81.89     16.80 o 
  -3   5  15       23.93       40.48      9.78 o 
  -2   5  15      192.03      186.04     15.53 o 
  -1   5  15      216.52      204.28     17.65 o 
   0   5  15      281.07      273.01     17.07 o 
   1   5  15      196.91      187.05     11.36 o 
   2   5  15      188.64      164.99     10.62 o 
   3   5  15       19.61       35.05      5.91 o 
   4   5  15       47.88       63.86     11.59 o 
   5   5  15       28.52       12.60      9.35 o 
   6   5  15        9.74        5.03      9.01 o 
  -6   6  15       11.02        5.04      8.76 o 
  -5   6  15      250.26      236.41     23.33 o 
  -4   6  15       38.39       52.00     10.68 o 
  -3   6  15      114.49      142.90     23.34 o 
  -2   6  15      124.23      145.52     17.38 o 
  -1   6  15      341.88      333.76     22.40 o 
   0   6  15       31.31       28.03      6.75 o 
   1   6  15      308.58      304.59     15.66 o 
   2   6  15      119.15      112.54      9.09 o 
   3   6  15       98.13       96.30     12.04 o 
   4   6  15       36.88       49.00     10.68 o 
   5   6  15      242.72      245.58     21.49 o 
   6   6  15       12.23        9.06     10.35 o 
  -5   7  15        8.66       -7.16      7.31 o 
  -4   7  15       99.03       95.79     14.94 o 
  -3   7  15        8.46       10.85      8.16 o 
  -2   7  15       67.52       67.52     10.68 o 
  -1   7  15      252.89      262.50     23.11 o 
   0   7  15       12.73       13.15      6.58 o 
   1   7  15      229.99      220.48     13.87 o 
   2   7  15       55.68       61.56      8.50 o 
   3   7  15        4.73        2.73      7.95 o 
   4   7  15       88.39      101.53     14.62 o 
   5   7  15        5.37        8.85      6.57 o 
  -5   8  15       25.52       64.95     17.74 o 
  -4   8  15       56.18       54.86     11.98 o 
  -3   8  15       10.79        5.49      8.05 o 
  -2   8  15       67.96       73.44     10.54 o 
  -1   8  15      278.53      262.71     20.63 o 
   0   8  15      360.98      397.91     23.99 o 
   1   8  15      249.88      249.10     15.02 o 
   2   8  15       52.62       40.45      8.95 o 
   3   8  15       15.95       13.50      7.08 o 
   4   8  15       43.68       57.33     11.15 o 
   5   8  15       24.36       27.86     12.00 o 
  -4   9  15       15.20       27.76     12.49 o 
  -3   9  15       54.96       66.72     13.18 o 
  -2   9  15       47.62       53.60     11.93 o 
  -1   9  15       58.66       58.40     10.43 o 
   0   9  15       10.72       10.76      9.16 o 
   1   9  15       35.97       38.51      9.14 o 
   2   9  15       47.43       61.04     11.52 o 
   3   9  15       69.52       93.17     15.20 o 
   4   9  15       15.82       10.76      9.31 o 
  -4  10  15       26.47       34.55     19.59 o 
  -3  10  15        7.12       -4.45      7.77 o 
  -2  10  15       26.27       30.23      9.07 o 
  -1  10  15        2.91        3.58      6.73 o 
   0  10  15      253.14      257.71     21.16 o 
   1  10  15        4.65        6.11      7.87 o 
   2  10  15       29.62       23.92      9.24 o 
   3  10  15        4.46       -4.82      7.48 o 
   4  10  15       31.27       30.26      9.77 o 
  -2  11  15        3.25       -9.32      9.32 o 
  -1  11  15       24.04       49.28     13.08 o 
   0  11  15       15.79       33.40     10.16 o 
   1  11  15       28.34       20.88     12.03 o 
   2  11  15        2.44       -1.00      9.30 o 
   0   0  16       38.76       65.63     18.61 o 
   1   0  16       17.48       13.68      7.28 o 
   2   0  16       93.86      101.24     11.63 o 
   3   0  16      108.37      113.43     12.49 o 
   4   0  16      472.73      444.43     28.65 o 
   5   0  16       58.22       46.95     10.54 o 
   6   0  16      110.98      119.35     28.79 o 
  -6   1  16        3.19       -0.90      8.84 o 
  -5   1  16       24.31       18.95      8.43 o 
  -4   1  16       10.68       19.45     11.58 o 
  -3   1  16      118.44      130.66     16.95 o 
  -2   1  16       72.77       85.37     10.91 o 
  -1   1  16      144.86      136.61     15.63 o 
   0   1  16      529.31      547.64     31.20 o 
   1   1  16      172.46      189.62     15.79 o 
   2   1  16       59.07       67.97     14.15 o 
   3   1  16      129.08      135.14     14.84 o 
   4   1  16        8.95        5.56      6.24 o 
   5   1  16       39.62       23.48      7.99 o 
   6   1  16        1.92       35.65     34.59 o 
  -6   2  16        7.17       20.27     11.38 o 
  -5   2  16      288.92      289.75     25.49 o 
  -4   2  16       23.68       35.04     15.87 o 
  -3   2  16      212.76      221.21     18.33 o 
  -2   2  16      151.87      163.32     15.29 o 
  -1   2  16      125.19      155.72     16.96 o 
   0   2  16        0.85        7.43      5.69 o 
   1   2  16      175.31      184.09     16.77 o 
   2   2  16      157.27      164.39     15.50 o 
   3   2  16      234.41      228.96     16.74 o 
   4   2  16       20.05       14.38      7.61 o 
   5   2  16      279.90      315.32     34.39 o 
   6   2  16        3.01        6.52     14.80 o 
  -6   3  16        8.85       28.59      8.96 o 
  -5   3  16       64.19       77.89     12.90 o 
  -4   3  16      235.32      229.16     19.30 o 
  -3   3  16       65.41       75.58     11.95 o 
  -2   3  16       34.80       37.37      9.63 o 
  -1   3  16       34.72       35.06      8.29 o 
   0   3  16      105.19       86.40     11.25 o 
   1   3  16       36.31       27.71      7.86 o 
   2   3  16       61.96       60.53     10.35 o 
   3   3  16       63.90       90.49     11.43 o 
   4   3  16      243.49      225.66     21.99 o 
   5   3  16       65.68       78.07     21.62 o 
   6   3  16        8.39       13.64     21.70 o 
  -6   4  16      117.27      122.88     18.39 o 
  -5   4  16       41.77       61.26     11.42 o 
  -4   4  16       31.19       44.53     10.18 o 
  -3   4  16      173.19      170.13     16.85 o 
  -2   4  16       26.63       39.33     10.00 o 
  -1   4  16      183.87      187.52     16.36 o 
   0   4  16      552.56      524.70     33.02 o 
   1   4  16      174.29      172.60     12.98 o 
   2   4  16       38.68       46.59      6.94 o 
   3   4  16      173.90      136.69     14.14 o 
   4   4  16       27.05       41.40     16.91 o 
   5   4  16       24.20        6.29     21.22 o 
   6   4  16      108.50      117.79     22.83 o 
  -6   5  16       21.33       13.83     10.02 o 
  -5   5  16      148.07      148.65     17.07 o 
  -4   5  16        4.42        1.34      9.97 o 
  -3   5  16       41.28       64.16     12.34 o 
  -2   5  16      104.12      122.38     13.23 o 
  -1   5  16       55.09       63.20     10.77 o 
   0   5  16        6.38       12.56      9.35 o 
   1   5  16       43.30       52.90      6.68 o 
   2   5  16       92.05       86.15      8.70 o 
   3   5  16       47.03       58.13      7.13 o 
   4   5  16        2.88       10.52     10.51 o 
   5   5  16      151.42      166.40     37.67 o 
   6   5  16       28.86       40.35     41.57 o 
  -5   6  16        5.47        1.51      6.15 o 
  -4   6  16       70.12       74.45     13.72 o 
  -3   6  16       83.65       73.07     11.90 o 
  -2   6  16      184.58      192.74     17.20 o 
  -1   6  16       48.58       78.27     10.57 o 
   0   6  16      467.75      473.93     25.48 o 
   1   6  16       48.80       50.85      7.66 o 
   2   6  16      167.32      153.82     11.92 o 
   3   6  16       84.82       84.24     15.14 o 
   4   6  16       63.37       57.50     11.31 o 
   5   6  16        5.04        1.49     10.99 o 
  -5   7  16       41.74       35.82     13.78 o 
  -4   7  16       74.95       83.79     14.77 o 
  -3   7  16       43.25       48.58     10.67 o 
  -2   7  16       31.21       48.39     12.36 o 
  -1   7  16      258.34      268.14     21.36 o 
   0   7  16      144.98      132.33     13.70 o 
   1   7  16      246.84      251.61     15.64 o 
   2   7  16       27.52       28.33      7.15 o 
   3   7  16       29.21       37.18      9.45 o 
   4   7  16       73.33       93.70     13.68 o 
   5   7  16       54.20       66.29     16.12 o 
  -4   8  16       38.51       53.33     11.65 o 
  -3   8  16       20.14       29.37     11.57 o 
  -2   8  16       90.64      101.36     13.68 o 
  -1   8  16      168.92      168.22     16.80 o 
   0   8  16        6.79        3.74      7.63 o 
   1   8  16      150.33      129.07     13.39 o 
   2   8  16      100.93      106.96     13.39 o 
   3   8  16       29.82       34.54      8.80 o 
   4   8  16       35.00       32.45     13.45 o 
  -3   9  16        1.54       13.02      8.79 o 
  -2   9  16       86.48       83.65     13.03 o 
  -1   9  16       33.28       25.51      9.13 o 
   0   9  16      186.07      174.24     21.32 o 
   1   9  16       37.43       25.54      9.69 o 
   2   9  16       86.85       89.94     29.43 o 
   3   9  16        1.90       14.78      9.65 o 
  -2  10  16        3.91       -7.66      7.66 o 
  -1  10  16      120.93      116.52     18.69 o 
   0  10  16        8.01       18.30     10.23 o 
   1  10  16      119.77      125.93     14.97 o 
   2  10  16        4.81        0.23      6.29 o 
   1   0  17       90.59       91.25     18.49 o 
   2   0  17      180.14      196.16     16.97 o 
   3   0  17       12.93       12.13      7.31 o 
   4   0  17       91.91       90.20     12.39 o 
   5   0  17       27.57       38.59     14.11 o 
   6   0  17        0.33       39.91     44.18 o 
  -6   1  17       13.82      -10.16     16.14 o 
  -5   1  17      142.71      116.64     15.99 o 
  -4   1  17      356.27      351.25     26.23 o 
  -3   1  17      148.85      148.00     15.39 o 
  -2   1  17      174.85      168.20     15.90 o 
  -1   1  17       14.16       17.85      8.60 o 
   0   1  17      148.27      154.30     17.30 o 
   1   1  17       10.45       11.79      8.39 o 
   2   1  17      197.57      193.43     17.22 o 
   3   1  17      148.10      152.28     15.75 o 
   4   1  17      374.98      363.38     26.61 o 
   5   1  17      157.71      162.63     27.42 o 
   6   1  17       21.35       75.55     17.88 o 
  -5   2  17       47.09       58.08     12.76 o 
  -4   2  17       98.12       89.79     12.52 o 
  -3   2  17        9.31       -7.52      7.84 o 
  -2   2  17        0.14        7.18      6.79 o 
  -1   2  17      112.06      124.69     15.46 o 
   0   2  17       42.92       50.96      9.45 o 
   1   2  17      118.79      112.48     13.45 o 
   2   2  17        0.24        2.70      8.52 o 
   3   2  17        7.05       17.48      6.85 o 
   4   2  17      109.86       90.52     12.33 o 
   5   2  17       44.24       44.43     19.83 o 
  -5   3  17       77.95       88.38     15.59 o 
  -4   3  17       54.54       73.38     12.85 o 
  -3   3  17      197.30      180.84     18.36 o 
  -2   3  17       23.90       59.33     11.14 o 
  -1   3  17      450.82      427.53     28.53 o 
   0   3  17        2.72        5.45      7.05 o 
   1   3  17      486.37      469.73     28.54 o 
   2   3  17       22.28       52.20     10.97 o 
   3   3  17      209.31      194.86     17.35 o 
   4   3  17       53.16       75.11     18.82 o 
   5   3  17       78.55      103.98     21.81 o 
  -5   4  17        2.89        2.78      8.36 o 
  -4   4  17       14.50       -0.06     11.12 o 
  -3   4  17       50.26       57.02     11.43 o 
  -2   4  17       69.77       80.37     11.87 o 
  -1   4  17        3.56       13.23      7.38 o 
   0   4  17        9.80        6.50      7.50 o 
   1   4  17        4.01       -2.74      7.11 o 
   2   4  17       62.84       66.79     10.89 o 
   3   4  17       53.19       68.66     10.43 o 
   4   4  17       15.49        6.09     18.48 o 
   5   4  17        3.66       29.90     25.49 o 
  -5   5  17       34.77       25.58     16.93 o 
  -4   5  17      103.00      108.19     16.20 o 
  -3   5  17       66.42       85.65     14.74 o 
  -2   5  17       80.35       93.13     13.83 o 
  -1   5  17       35.94       46.01     10.42 o 
   0   5  17      716.41      714.57     44.49 o 
   1   5  17       42.96       48.77     11.51 o 
   2   5  17       78.82       76.27     12.27 o 
   3   5  17       66.38      109.17     19.67 o 
   4   5  17      105.22      152.16     26.41 o 
   5   5  17       30.74       40.21     19.27 o 
  -4   6  17       11.39       13.38      7.96 o 
  -3   6  17       79.44       80.83     13.13 o 
  -2   6  17       17.97       11.73      8.65 o 
  -1   6  17        1.53        5.31      7.44 o 
   0   6  17       12.59       11.67      8.14 o 
   1   6  17        2.29        5.37      6.42 o 
   2   6  17       15.80       14.34      8.35 o 
   3   6  17       71.08       80.01     20.64 o 
   4   6  17       11.79        0.80     11.98 o 
  -4   7  17      113.43      121.30     19.10 o 
  -3   7  17        2.61       -1.04      7.75 o 
  -2   7  17       84.08       97.11     19.27 o 
  -1   7  17       67.54       78.04     14.22 o 
   0   7  17       65.08       69.95      9.93 o 
   1   7  17       70.65       84.33     15.80 o 
   2   7  17       78.18       51.66     20.41 o 
   3   7  17        2.86       15.17      9.76 o 
   4   7  17      121.30      129.80     23.96 o 
  -3   8  17        9.92        0.45      8.34 o 
  -2   8  17       16.69       10.71      9.48 o 
  -1   8  17        4.22       -2.90      6.91 o 
   0   8  17       26.89       18.17      8.39 o 
   1   8  17        2.40       -5.90      6.92 o 
   2   8  17       17.75       14.19     11.97 o 
   3   8  17       12.51       17.75     11.16 o 
  -2   9  17        4.45        7.63     11.78 o 
  -1   9  17       42.50       49.69     15.65 o 
   0   9  17        0.45        7.97      7.28 o 
   1   9  17       48.60       71.61     17.31 o 
   2   9  17        5.15       42.17     29.39 o 
   0   0  18      146.42      149.48     21.42 o 
   1   0  18       47.65       47.61     10.00 o 
   2   0  18      200.49      200.82     18.85 o 
   3   0  18       25.63       16.77      8.72 o 
   4   0  18      353.17      392.80     37.27 o 
   5   0  18        4.96       -0.81     18.88 o 
  -5   1  18       14.65        9.05      9.32 o 
  -4   1  18        2.17       -2.64      6.58 o 
  -3   1  18        3.95        3.23      7.88 o 
  -2   1  18        2.73        4.93      8.68 o 
  -1   1  18       61.76       67.09     12.33 o 
   0   1  18        3.33        6.12      7.58 o 
   1   1  18       58.72       67.27     11.16 o 
   2   1  18        2.90       18.07      9.61 o 
   3   1  18        3.63       23.17      8.15 o 
   4   1  18        1.84       -0.13      6.55 o 
   5   1  18       14.72       -2.10     12.34 o 
  -5   2  18      127.88      113.02     17.38 o 
  -4   2  18       30.01       13.93      7.76 o 
  -3   2  18      101.38       98.89     13.61 o 
  -2   2  18      180.26      176.49     22.65 o 
  -1   2  18      224.60      240.96     22.06 o 
   0   2  18      136.57      143.59     17.07 o 
   1   2  18      189.26      201.46     20.03 o 
   2   2  18      183.53      163.26     16.95 o 
   3   2  18      106.47      119.31     14.55 o 
   4   2  18       25.11        6.39     12.94 o 
   5   2  18      127.58      122.53     25.53 o 
  -4   3  18        7.58       12.29      8.88 o 
  -3   3  18       30.86       34.20     12.38 o 
  -2   3  18       29.47       41.05     10.20 o 
  -1   3  18       10.53       13.84      7.72 o 
   0   3  18       27.22       24.92      8.51 o 
   1   3  18       11.29        7.55      7.16 o 
   2   3  18       28.53       35.97     10.05 o 
   3   3  18       30.79       15.23     10.66 o 
   4   3  18        5.78       20.38     12.17 o 
  -4   4  18       77.14       94.00     15.39 o 
  -3   4  18      143.20      156.08     19.10 o 
  -2   4  18       13.79       18.00      9.27 o 
  -1   4  18      425.68      432.33     30.08 o 
   0   4  18       85.24      105.75     14.93 o 
   1   4  18      394.46      370.62     29.04 o 
   2   4  18        8.49        8.78      7.64 o 
   3   4  18      134.60      121.19     25.78 o 
   4   4  18       79.68       74.05     22.02 o 
  -4   5  18        0.25       -8.54      8.54 o 
  -3   5  18        5.71       -0.68      9.13 o 
  -2   5  18       37.18       48.88     12.84 o 
  -1   5  18       74.80       72.19     13.66 o 
   0   5  18       40.51       40.41     14.70 o 
   1   5  18       71.09       89.30     13.14 o 
   2   5  18       37.21       25.65     14.21 o 
   3   5  18        6.08       31.05     11.05 o 
   4   5  18        0.19       -3.62     13.82 o 
  -3   6  18       14.90       10.39      9.95 o 
  -2   6  18      121.89      124.96     15.03 o 
  -1   6  18        4.23       11.24      7.58 o 
   0   6  18      290.40      306.45     24.85 o 
   1   6  18        3.93       10.80     17.87 o 
   2   6  18       95.01       84.20     24.47 o 
   3   6  18       14.44       24.75     12.59 o 
  -2   7  18        1.53        2.65      8.21 o 
  -1   7  18        9.90        5.50      7.86 o 
   0   7  18       34.22       31.22     10.02 o 
   1   7  18        9.11        0.90      8.02 o 
   2   7  18        1.63       19.48     10.93 o 
  -1   8  18       29.18        8.60     11.66 o 
   0   8  18       57.00       57.02     14.43 o 
   1   8  18       27.17       33.98     12.30 o 
   1   0  19        0.42        8.36      8.17 o 
   2   0  19        3.42       -1.46      6.60 o 
   3   0  19      155.36      169.93     18.26 o 
   4   0  19       55.00       54.36     14.11 o 
  -4   1  19       54.21       43.94     11.65 o 
  -3   1  19       37.40       51.43     11.98 o 
  -2   1  19       26.52       48.76     12.53 o 
  -1   1  19       13.23       11.09      8.07 o 
   0   1  19       77.84      102.20     14.83 o 
   1   1  19        8.16        7.58      8.21 o 
   2   1  19       43.48       70.63     12.46 o 
   3   1  19       37.03       61.85     14.31 o 
   4   1  19       48.56       54.98     20.24 o 
  -3   2  19       26.90       17.90     11.89 o 
  -2   2  19       56.89       68.72     13.06 o 
  -1   2  19        5.40        0.44      7.91 o 
   0   2  19       79.31       70.41     13.65 o 
   1   2  19        3.57        6.89      7.38 o 
   2   2  19       43.17       53.51     11.97 o 
   3   2  19       25.64       13.83      9.36 o 
  -3   3  19       26.56       53.22     12.72 o 
  -2   3  19        0.50        2.30      7.83 o 
  -1   3  19      116.33      144.18     16.16 o 
   0   3  19        0.77       -5.63      6.90 o 
   1   3  19      127.32      112.63     17.85 o 
   2   3  19        0.73        6.47      7.05 o 
   3   3  19       29.38       34.21     19.64 o 
  -3   4  19       32.71       39.26     11.36 o 
  -2   4  19        9.50        9.85      8.80 o 
  -1   4  19       28.89       23.65      9.09 o 
   0   4  19       28.79       65.70     12.50 o 
   1   4  19       25.33       15.66     10.05 o 
   2   4  19       10.35        3.70      8.41 o 
   3   4  19       28.25       39.44     16.27 o 
  -2   5  19       47.51       65.69     12.63 o 
  -1   5  19       31.97       42.43     16.58 o 
   0   5  19      210.50      194.18     21.95 o 
   1   5  19       27.47       16.88     11.44 o 
   2   5  19       46.65       42.99     19.94 o 
  -1   6  19       16.98       24.83      9.80 o 
   0   6  19       72.69       79.92     14.73 o 
   1   6  19       19.94       17.88     11.92 o 
   0   0  20       48.56       53.69     30.74 o 
   1   0  20       33.50       26.17     10.68 o 
   2   0  20        7.53        1.73      7.19 o 
  -2   1  20       14.72       16.61     10.39 o 
  -1   1  20       63.32       63.31     13.30 o 
   0   1  20       19.84       21.11     10.89 o 
   1   1  20       64.88       70.78     13.08 o 
   2   1  20       17.12       18.25      8.63 o 
  -2   2  20        4.84        5.45      8.37 o 
  -1   2  20       18.89       19.52     10.51 o 
   0   2  20      183.27      180.44     21.57 o 
   1   2  20       13.12       13.54      9.58 o 
   2   2  20        3.86       14.65      8.36 o 
  -1   3  20       36.37       43.11     11.49 o 
   0   3  20       86.87       99.33     14.24 o 
   1   3  20       36.55       34.57     11.65 o 
                                                 
